# Supplementary material for: The Expression and Function of Metastases Associated Lung Adenocarcinoma Transcript-1 Long Non-Coding RNA in Subchondral Bone and Osteoblasts from Patients with Osteoarthritis
Source: Cells. 2021 Apr 1;10(4):786. doi: 10.3390/cells10040786 (PMC8066176; doi:10.3390/cells10040786)
Supplement: Supplementary file 1 [file cells-10-00786-s001.zip]

Archive with 3 entries (3 files):
- Table S1 MALAT1 and joint severity.docx
- Table S2 RNAseq All DEGs.xlsx
- Table S3 RNAseq Common DEGs.xlsx
