# Supplementary material for: The Expression and Function of Metastases Associated Lung Adenocarcinoma Transcript-1 Long Non-Coding RNA in Subchondral Bone and Osteoblasts from Patients with Osteoarthritis
Source: Cells. 2021 Apr 1;10(4):786. doi: 10.3390/cells10040786 (PMC8066176; doi:10.3390/cells10040786)
Supplement: Supplementary file 1 [file cells-10-00786-s001.zip › Table S2 RNAseq All DEGs.xlsx]

## Sheet: Mallat1_upregulated
Found in Mallat1-2			baseMean	log2FoldChange	lfcSE	stat	pvalue	padj	MFX224-M-NC2-1_S1	MFX225-NC2-3_S4	MFX238-NC2-2_S7	MFX224-M-1-1-2_S2	MFX225-M-1-1-3_S5	MFX238-M-1-1-3_S8	Chromosome/scaffold name	Gene start (bp)	Gene end (bp)	Strand	Gene type	Gene description
LRCH3	LRCH3	ENSG00000186001.14	357.074	9.23367	2.16541	4.26416	2.01e-05	0.0197938	1	2	1	1051	782	818	3	197791226	197888436	1	protein_coding	leucine rich repeats and calponin homology domain containing 3 [Source:HGNC Symbol;Acc:HGNC:28637]
CKS1B	CKS1B	ENSG00000173207.13	332.873	11.0374	2.60275	4.24066	2.23e-05	0.0197938	0	1	0	879	761	890	1	154974653	154979249	1	protein_coding	CDC28 protein kinase regulatory subunit 1B [Source:HGNC Symbol;Acc:HGNC:19083]
#N/A	L3MBTL2	ENSG00000100395.15	205.452	11.3609	2.78374	4.08116	4.48e-05	0.020097	0	0	0	448	664	469	22	41205205	41231271	1	protein_coding	L3MBTL2, polycomb repressive complex 1 subunit [Source:HGNC Symbol;Acc:HGNC:18594]
#N/A	ZNF330	ENSG00000109445.11	205.631	11.3622	2.79384	4.06687	4.76e-05	0.020097	0	0	0	265	883	502	4	141220887	141234697	1	protein_coding	zinc finger protein 330 [Source:HGNC Symbol;Acc:HGNC:15462]
#N/A	TUSC2	ENSG00000114383.10	197.787	11.306	2.78784	4.05548	5e-05	0.020097	0	0	0	572	372	546	3	50320027	50328251	-1	protein_coding	tumor suppressor 2, mitochondrial calcium regulator [Source:HGNC Symbol;Acc:HGNC:17034]
#N/A	SP1	ENSG00000185591.10	353.483	10.0203	2.47313	4.05166	5.09e-05	0.020097	1	1	0	1546	208	679	12	53380176	53416446	1	protein_coding	Sp1 transcription factor [Source:HGNC Symbol;Acc:HGNC:11205]
CCNYL1	CCNYL1	ENSG00000163249.12	252.642	9.92033	2.5295	3.92186	8.79e-05	0.0214465	0	1	1	26	1273	870	2	207711540	207761839	1	protein_coding	cyclin Y like 1 [Source:HGNC Symbol;Acc:HGNC:26868]
#N/A	EIF4E	ENSG00000151247.12	226.164	10.4779	2.67289	3.92007	8.85e-05	0.0214465	0	1	0	244	139	1625	4	98871684	98930637	-1	protein_coding	eukaryotic translation initiation factor 4E [Source:HGNC Symbol;Acc:HGNC:3287]
#N/A	THOC1	ENSG00000079134.12	163.373	11.0302	2.82451	3.90517	9.42e-05	0.0214465	0	0	0	671	224	232	18	214520	268050	-1	protein_coding	THO complex 1 [Source:HGNC Symbol;Acc:HGNC:19070]
#N/A	NAB2	ENSG00000166886.13	171.297	11.0987	2.87308	3.86299	0.000112006	0.0214774	0	0	0	137	90	1327	12	57088894	57095476	1	protein_coding	NGFI-A binding protein 2 [Source:HGNC Symbol;Acc:HGNC:7627]
#N/A	CTNNAL1	ENSG00000119326.15	144.262	10.8507	2.81778	3.8508	0.000117733	0.0214774	0	0	0	515	344	154	9	108942569	109013529	-1	protein_coding	catenin alpha like 1 [Source:HGNC Symbol;Acc:HGNC:2512]
#N/A	UNC13B	ENSG00000198722.14	184.6	11.2064	2.91704	3.84169	0.000122188	0.0214774	0	0	0	966	140	64	9	35161992	35405338	1	protein_coding	unc-13 homolog B [Source:HGNC Symbol;Acc:HGNC:12566]
IVNS1ABP	IVNS1ABP	ENSG00000116679.16	377.799	9.92956	2.58868	3.83576	0.000125179	0.0214774	2	0	0	809	640	1579	1	185296388	185317329	-1	protein_coding	influenza virus NS1A binding protein [Source:HGNC Symbol;Acc:HGNC:16951]
#N/A	C5orf30	ENSG00000181751.10	353.624	11.1172	2.9376	3.78446	0.000154043	0.0237565	1	0	0	1660	1	747	5	103258702	103278660	1	protein_coding	chromosome 5 open reading frame 30 [Source:HGNC Symbol;Acc:HGNC:25052]
MANBA	MANBA	ENSG00000109323.11	113.212	10.5012	2.78247	3.77404	0.000160627	0.024182	0	0	0	220	268	419	4	102630770	102760994	-1	protein_coding	mannosidase beta [Source:HGNC Symbol;Acc:HGNC:6831]
RASSF8-AS1	RASSF8-AS1	ENSG00000246695.8	124.032	9.70441	2.62058	3.70315	0.000212939	0.0280654	0	0	1	419	198	287	12	25939329	25959765	-1	antisense	RASSF8 antisense RNA 1 [Source:HGNC Symbol;Acc:HGNC:48637]
CEP250	CEP250	ENSG00000126001.16	99.2241	10.3109	2.78447	3.70301	0.000213054	0.0280654	0	0	0	163	255	391	20	35455164	35519280	1	protein_coding	centrosomal protein 250 [Source:HGNC Symbol;Acc:HGNC:1859]
#N/A	ZNF514	ENSG00000144026.12	97.5958	10.287	2.79078	3.68606	0.000227756	0.0283768	0	0	0	243	304	188	2	95147330	95165413	-1	protein_coding	zinc finger protein 514 [Source:HGNC Symbol;Acc:HGNC:25894]
NR1D2	NR1D2	ENSG00000174738.13	194.787	11.2841	3.06331	3.68362	0.000229941	0.0283768	0	0	0	1	433	1361	3	23945260	23980618	1	protein_coding	nuclear receptor subfamily 1 group D member 2 [Source:HGNC Symbol;Acc:HGNC:7963]
RETREG3	RETREG3	ENSG00000141699.11	211.429	7.84966	2.13267	3.68068	0.00023261	0.0283768	1	1	6	207	640	934	17	42579513	42610623	-1	protein_coding	reticulophagy regulator family member 3 [Source:HGNC Symbol;Acc:HGNC:27258]
#N/A	ZC4H2	ENSG00000126970.16	246.226	10.6962	2.91795	3.66565	0.000246713	0.0286787	0	0	1	1120	482	1	X	64915802	65034713	-1	protein_coding	zinc finger C4H2-type containing [Source:HGNC Symbol;Acc:HGNC:24931]
#N/A	FAM111A	ENSG00000166801.15	165.694	8.92828	2.43603	3.66509	0.000247249	0.0286787	1	1	0	624	201	354	11	59142748	59155039	1	protein_coding	family with sequence similarity 111 member A [Source:HGNC Symbol;Acc:HGNC:24725]
#N/A	CNPPD1	ENSG00000115649.16	258.781	10.7681	2.94342	3.65835	0.000253841	0.0286787	0	0	1	1371	247	1	2	219171897	219178106	-1	protein_coding	cyclin Pas1/PHO80 domain containing 1 [Source:HGNC Symbol;Acc:HGNC:25220]
#N/A	DENND10	ENSG00000119979.18	116.827	8.80468	2.40683	3.6582	0.000253994	0.0286787	0	1	1	316	255	313	10	119104086	119137984	1	protein_coding	DENN domain containing 10
PTGS2	PTGS2	ENSG00000073756.12	246.571	10.5976	2.90717	3.64532	0.000267055	0.0291605	0	1	0	938	728	1	1	186671791	186680427	-1	protein_coding	prostaglandin-endoperoxide synthase 2 [Source:HGNC Symbol;Acc:HGNC:9605]
#N/A	NAAA	ENSG00000138744.16	99.8231	10.3196	2.83125	3.64491	0.000267485	0.0291605	0	0	0	59	530	234	4	75913657	75941051	-1	protein_coding	N-acylethanolamine acid amidase [Source:HGNC Symbol;Acc:HGNC:736]
#N/A	FAM162A	ENSG00000114023.15	108.213	9.50759	2.61698	3.63304	0.000280102	0.02998	0	0	1	107	355	447	3	122384176	122412334	1	protein_coding	family with sequence similarity 162 member A [Source:HGNC Symbol;Acc:HGNC:17865]
#N/A	CCDC58	ENSG00000160124.9	165.826	8.74172	2.4164	3.61767	0.000297271	0.0303169	1	0	2	265	94	1060	3	122359591	122383231	-1	protein_coding	coiled-coil domain containing 58 [Source:HGNC Symbol;Acc:HGNC:31136]
#N/A	LINC00662	ENSG00000261824.7	259.897	9.38819	2.5991	3.61209	0.000303742	0.0304851	2	0	0	273	614	1332	19	27684580	27793940	-1	lincRNA	long intergenic non-protein coding RNA 662 [Source:HGNC Symbol;Acc:HGNC:27122]
CUTA	CUTA	ENSG00000112514.16	157.723	10.9796	3.04511	3.60564	0.000311383	0.0306842	0	0	0	1	588	817	6	33416442	33418317	-1	protein_coding	cutA divalent cation tolerance homolog [Source:HGNC Symbol;Acc:HGNC:21101]
#N/A	TTC31	ENSG00000115282.20	176.185	11.1391	3.09236	3.60212	0.000315627	0.0306842	0	0	0	1001	2	92	2	74483073	74494886	1	protein_coding	tetratricopeptide repeat domain 31 [Source:HGNC Symbol;Acc:HGNC:25759]
#N/A	EPHB4	ENSG00000196411.10	163.224	11.0289	3.06573	3.59747	0.000321322	0.0306842	0	0	0	676	1	490	7	100802565	100827521	-1	protein_coding	EPH receptor B4 [Source:HGNC Symbol;Acc:HGNC:3395]
RCOR1	RCOR1	ENSG00000089902.10	174.039	11.1215	3.10388	3.5831	0.000339542	0.0311084	0	0	0	133	1223	1	14	102592661	102730576	1	protein_coding	REST corepressor 1 [Source:HGNC Symbol;Acc:HGNC:17441]
#N/A	NMB	ENSG00000197696.10	105.255	9.37335	2.63184	3.56152	0.00036872	0.0311084	1	0	0	215	419	167	15	84655129	84658563	-1	protein_coding	neuromedin B [Source:HGNC Symbol;Acc:HGNC:7842]
METTL16	METTL16	ENSG00000127804.13	137.404	9.27649	2.60524	3.56071	0.000369858	0.0311084	0	0	2	452	310	228	17	2405562	2511891	-1	protein_coding	methyltransferase like 16 [Source:HGNC Symbol;Acc:HGNC:28484]
NDUFA9	NDUFA9	ENSG00000139180.11	227.485	8.86442	2.4957	3.55188	0.000382496	0.0311084	2	0	1	17	961	1013	12	4649095	4694317	1	protein_coding	NADH:ubiquinone oxidoreductase subunit A9 [Source:HGNC Symbol;Acc:HGNC:7693]
#N/A	NEMF	ENSG00000165525.18	90.4853	10.178	2.87664	3.53815	0.00040294	0.0311084	0	0	0	18	468	284	14	49782083	49853203	-1	protein_coding	nuclear export mediator factor [Source:HGNC Symbol;Acc:HGNC:10663]
#N/A	DPF1	ENSG00000011332.19	146.411	10.872	3.07559	3.53493	0.000407886	0.0311084	0	0	0	665	288	1	19	38211006	38229714	-1	protein_coding	double PHD fingers 1 [Source:HGNC Symbol;Acc:HGNC:20225]
ZNF264	ZNF264	ENSG00000083844.10	141.836	8.70113	2.46969	3.52316	0.000426431	0.0311084	1	1	0	64	251	963	19	57191500	57222846	1	protein_coding	zinc finger protein 264 [Source:HGNC Symbol;Acc:HGNC:13057]
TBC1D17	TBC1D17	ENSG00000104946.13	138.586	10.7929	3.06354	3.52303	0.000426639	0.0311084	0	0	0	219	1	986	19	49877425	49888749	1	protein_coding	TBC1 domain family member 17 [Source:HGNC Symbol;Acc:HGNC:25699]
#N/A	MAGI3	ENSG00000081026.19	140.38	10.8113	3.07186	3.51946	0.000432423	0.0311084	0	0	0	622	297	1	1	113390749	113685923	1	protein_coding	membrane associated guanylate kinase, WW and PDZ domain containing 3 [Source:HGNC Symbol;Acc:HGNC:29647]
#N/A	NF1	ENSG00000196712.17	138.035	9.28486	2.64026	3.51664	0.000437047	0.0311084	0	0	2	363	551	88	17	31094927	31382116	1	protein_coding	neurofibromin 1 [Source:HGNC Symbol;Acc:HGNC:7765]
#N/A	ALKBH4	ENSG00000160993.4	138.547	10.7923	3.07026	3.51512	0.000439548	0.0311084	0	0	0	605	305	1	7	102456238	102464876	-1	protein_coding	alkB homolog 4, lysine demethylase [Source:HGNC Symbol;Acc:HGNC:21900]
#N/A	BTD	ENSG00000169814.14	178.04	9.31086	2.65432	3.50781	0.000451814	0.0311084	1	0	1	587	2	772	3	15601341	15647640	1	protein_coding	biotinidase [Source:HGNC Symbol;Acc:HGNC:1122]
#N/A	GPSM1	ENSG00000160360.13	113.402	10.5037	2.99965	3.50164	0.000462403	0.0311084	0	0	0	2	288	747	9	136327476	136359605	1	protein_coding	G protein signaling modulator 1 [Source:HGNC Symbol;Acc:HGNC:17858]
#N/A	ILKAP	ENSG00000132323.9	99.2838	10.3118	2.96044	3.4832	0.000495464	0.0311084	0	0	0	12	727	68	2	238170401	238203729	-1	protein_coding	ILK associated serine/threonine phosphatase [Source:HGNC Symbol;Acc:HGNC:15566]
#N/A	THUMPD2	ENSG00000138050.15	198.307	8.99864	2.58432	3.48201	0.00049766	0.0311084	2	0	0	423	604	508	2	39736060	39779267	-1	protein_coding	THUMP domain containing 2 [Source:HGNC Symbol;Acc:HGNC:14890]
#N/A	GADD45G	ENSG00000130222.11	250.004	11.644	3.3464	3.47955	0.000502248	0.0311084	0	0	0	969	0	859	9	89605013	89606555	1	protein_coding	growth arrest and DNA damage inducible gamma [Source:HGNC Symbol;Acc:HGNC:4097]
#N/A	PSMD9	ENSG00000110801.14	113.032	10.4987	3.02377	3.47205	0.000516493	0.0311084	0	0	0	486	258	2	12	121888731	121918297	1	protein_coding	proteasome 26S subunit, non-ATPase 9 [Source:HGNC Symbol;Acc:HGNC:9567]
#N/A	CSTF3	ENSG00000176102.13	170.122	10.0618	2.90307	3.46591	0.000528444	0.0311084	0	1	0	833	1	303	11	33077188	33162371	-1	protein_coding	cleavage stimulation factor subunit 3 [Source:HGNC Symbol;Acc:HGNC:2485]
TRIM4	TRIM4	ENSG00000146833.15	162.529	9.99581	2.88656	3.46288	0.000534418	0.0311084	1	0	0	1	936	444	7	99876958	99919600	-1	protein_coding	tripartite motif containing 4 [Source:HGNC Symbol;Acc:HGNC:16275]
#N/A	GMNN	ENSG00000112312.10	105.832	9.47619	2.73668	3.46265	0.000534879	0.0311084	0	0	1	193	580	16	6	24774931	24786099	1	protein_coding	geminin, DNA replication inhibitor [Source:HGNC Symbol;Acc:HGNC:17493]
#N/A	ZCCHC10	ENSG00000155329.12	107.76	10.4298	3.01274	3.4619	0.000536378	0.0311084	0	0	0	349	399	2	5	132996985	133026604	-1	protein_coding	zinc finger CCHC-type containing 10 [Source:HGNC Symbol;Acc:HGNC:25954]
#N/A	HADH	ENSG00000138796.16	185.128	9.36573	2.70719	3.45958	0.000541017	0.0311084	1	0	1	857	1	408	4	107989714	108035175	1	protein_coding	hydroxyacyl-CoA dehydrogenase [Source:HGNC Symbol;Acc:HGNC:4799]
PPP6C	PPP6C	ENSG00000119414.11	110.223	8.34051	2.41431	3.45461	0.000551083	0.0311084	1	1	0	154	236	531	9	125146573	125189939	-1	protein_coding	protein phosphatase 6 catalytic subunit [Source:HGNC Symbol;Acc:HGNC:9323]
#N/A	FAM216A	ENSG00000204856.12	153.848	8.79427	2.54741	3.45224	0.000555943	0.0311084	0	1	2	424	663	7	12	110468364	110490385	1	protein_coding	family with sequence similarity 216 member A [Source:HGNC Symbol;Acc:HGNC:30180]
#N/A	HSPA13	ENSG00000155304.6	318.984	10.9642	3.17909	3.44886	0.000562949	0.0311548	1	0	0	1646	0	436	21	14371115	14383484	-1	protein_coding	heat shock protein family A (Hsp70) member 13 [Source:HGNC Symbol;Acc:HGNC:11375]
#N/A	CDADC1	ENSG00000102543.14	110.565	10.4669	3.04474	3.43771	0.00058666	0.0311548	0	0	0	391	1	439	13	49247925	49293485	1	protein_coding	cytidine and dCMP deaminase domain containing 1 [Source:HGNC Symbol;Acc:HGNC:20299]
HSPA14	HSPA14	ENSG00000187522.16	113.786	10.5085	3.05715	3.43735	0.000587438	0.0311548	0	1	0	21	1	93	10	14838164	14871741	1	protein_coding	heat shock protein family A (Hsp70) member 14 [Source:HGNC Symbol;Acc:HGNC:29526]
TLK2	TLK2	ENSG00000146872.17	238.074	10.6487	3.11835	3.41486	0.000638146	0.03228	0	0	1	0	1140	932	17	62458658	62615481	1	protein_coding	tousled like kinase 2 [Source:HGNC Symbol;Acc:HGNC:11842]
#N/A	CDC45	ENSG00000093009.10	105.799	10.4033	3.05019	3.41071	0.000647942	0.0323668	0	0	0	355	376	1	22	19479459	19520612	1	protein_coding	cell division cycle 45 [Source:HGNC Symbol;Acc:HGNC:1739]
#N/A	CCDC96	ENSG00000173013.6	125.376	9.72179	2.85694	3.40287	0.000666828	0.032898	0	0	1	1	546	554	4	7040849	7042939	-1	protein_coding	coiled-coil domain containing 96 [Source:HGNC Symbol;Acc:HGNC:26900]
KLHL36	KLHL36	ENSG00000135686.13	79.9708	9.99971	2.94123	3.39984	0.000674246	0.032898	0	0	0	31	581	26	16	84648525	84667686	1	protein_coding	kelch like family member 36 [Source:HGNC Symbol;Acc:HGNC:17844]
#N/A	SESN3	ENSG00000149212.12	100.493	10.3291	3.05246	3.38384	0.000714789	0.0334638	0	0	0	400	273	1	11	95165513	95232541	-1	protein_coding	sestrin 3 [Source:HGNC Symbol;Acc:HGNC:23060]
DMAC1	DMAC1	ENSG00000137038.8	185.804	9.07697	2.68685	3.3783	0.000729365	0.0334638	1	1	0	522	1	952	9	7796490	7888380	-1	protein_coding	distal membrane arm assembly complex 1 [Source:HGNC Symbol;Acc:HGNC:30536]
SMC5	SMC5	ENSG00000198887.9	103.722	10.3746	3.07296	3.3761	0.000735206	0.0334638	0	0	0	515	145	1	9	70258962	70354888	1	protein_coding	structural maintenance of chromosomes 5 [Source:HGNC Symbol;Acc:HGNC:20465]
RNF44	RNF44	ENSG00000146083.12	169.371	8.76935	2.5976	3.37594	0.000735644	0.0334638	2	0	0	166	545	712	5	176526697	176538025	-1	protein_coding	ring finger protein 44 [Source:HGNC Symbol;Acc:HGNC:19180]
#N/A	MRPL9	ENSG00000143436.11	90.9595	10.1856	3.02316	3.36918	0.000753933	0.0335788	0	0	0	1	322	491	1	151759643	151763564	-1	protein_coding	mitochondrial ribosomal protein L9 [Source:HGNC Symbol;Acc:HGNC:14277]
#N/A	TRIM22	ENSG00000132274.16	250.386	9.79699	2.90788	3.36911	0.000754103	0.0335788	1	0	1	0	613	1681	11	5689689	5737089	1	protein_coding	tripartite motif containing 22 [Source:HGNC Symbol;Acc:HGNC:16379]
RP9	RP9	ENSG00000164610.9	104.725	9.46168	2.81108	3.36585	0.000763073	0.0337406	0	0	1	2	430	492	7	33094797	33109401	-1	protein_coding	RP9, pre-mRNA splicing factor [Source:HGNC Symbol;Acc:HGNC:10288]
WAC-AS1	WAC-AS1	ENSG00000254635.6	125.975	9.62813	2.86741	3.35778	0.000785705	0.0344528	1	0	0	1	559	543	10	28522652	28532743	-1	antisense	WAC antisense RNA 1 (head to head) [Source:HGNC Symbol;Acc:HGNC:27347]
FAM207A	FAM207A	ENSG00000160256.13	93.0928	10.2187	3.04469	3.35625	0.000790076	0.0344528	0	0	0	295	354	1	21	44940010	44976989	1	protein_coding	family with sequence similarity 207 member A [Source:HGNC Symbol;Acc:HGNC:15811]
DNAJC13	DNAJC13	ENSG00000138246.17	187.607	11.2297	3.35015	3.352	0.000802287	0.0345093	0	0	0	838	389	0	3	132417526	132539032	1	protein_coding	DnaJ heat shock protein family (Hsp40) member C13 [Source:HGNC Symbol;Acc:HGNC:30343]
#N/A	PVR	ENSG00000073008.15	213.803	10.4935	3.1361	3.34604	0.000819736	0.0350137	0	0	1	833	606	0	19	44643798	44663583	1	protein_coding	poliovirus receptor [Source:HGNC Symbol;Acc:HGNC:9705]
#N/A	AP000769.1	ENSG00000173727.12	225.833	10.4663	3.13917	3.3341	0.000855764	0.0350629	1	0	0	813	0	874	11	65455258	65466720	1	transcribed_unprocessed_pseudogene	Finkel-Biskis-Reilly murine sarcoma virus (FBR-MuSV) ubiquitously expressed (FAU) pseudogene
#N/A	UMPS	ENSG00000114491.14	210.904	10.4739	3.149	3.32609	0.000880732	0.0350629	0	0	1	1062	0	331	3	124730366	124749273	1	protein_coding	uridine monophosphate synthetase [Source:HGNC Symbol;Acc:HGNC:12563]
#N/A	LARS2	ENSG00000011376.12	66.1836	8.79757	2.64546	3.32554	0.000882482	0.0350629	0	0	1	124	313	64	3	45388506	45549421	1	protein_coding	leucyl-tRNA synthetase 2, mitochondrial [Source:HGNC Symbol;Acc:HGNC:17095]
GRIPAP1	GRIPAP1	ENSG00000068400.13	170.387	11.0908	3.33579	3.3248	0.00088482	0.0350629	0	0	0	488	719	0	X	48973720	49002264	-1	protein_coding	GRIP1 associated protein 1 [Source:HGNC Symbol;Acc:HGNC:18706]
#N/A	RNY3	ENSG00000202354.1	73.1622	9.87149	2.97592	3.31713	0.000909479	0.0350629	0	0	0	2	249	405	7	148983755	148983856	1	misc_RNA	RNA, Ro-associated Y3 [Source:HGNC Symbol;Acc:HGNC:10243]
TEAD3	TEAD3	ENSG00000007866.21	144.631	9.36079	2.83153	3.30591	0.000946672	0.0350629	0	0	2	2	935	271	6	35473597	35497076	-1	protein_coding	TEA domain transcription factor 3 [Source:HGNC Symbol;Acc:HGNC:11716]
#N/A	TRAF3IP1	ENSG00000204104.12	155.953	10.9632	3.32787	3.29436	0.000986451	0.0350629	0	0	0	346	0	951	2	238320441	238400900	1	protein_coding	TRAF3 interacting protein 1 [Source:HGNC Symbol;Acc:HGNC:17861]
#N/A	MOSPD1	ENSG00000101928.13	151.595	10.9223	3.32406	3.28583	0.00101682	0.0350629	0	0	0	425	0	782	X	134887626	134915267	-1	protein_coding	motile sperm domain containing 1 [Source:HGNC Symbol;Acc:HGNC:25235]
#N/A	EDC3	ENSG00000179151.13	194.182	10.2486	3.1205	3.28429	0.00102241	0.0350629	1	0	0	0	893	803	15	74630558	74696292	-1	protein_coding	enhancer of mRNA decapping 3 [Source:HGNC Symbol;Acc:HGNC:26114]
TNFSF12	TNFSF12	ENSG00000239697.11	155.094	10.9551	3.33723	3.2827	0.00102818	0.0350629	0	0	0	626	411	0	17	7548891	7557890	1	protein_coding	TNF superfamily member 12 [Source:HGNC Symbol;Acc:HGNC:11927]
#N/A	FAM53B	ENSG00000189319.14	151.742	10.9236	3.33396	3.27647	0.00105113	0.0350629	0	0	0	570	459	0	10	124619292	124744269	-1	protein_coding	family with sequence similarity 53 member B [Source:HGNC Symbol;Acc:HGNC:28968]
#N/A	TBC1D25	ENSG00000068354.16	157.807	10.9801	3.35315	3.27458	0.0010582	0.0350629	0	0	0	773	236	0	X	48539457	48562609	1	protein_coding	TBC1 domain family member 25 [Source:HGNC Symbol;Acc:HGNC:8092]
POLR2M	POLR2M	ENSG00000255529.9	142.936	10.8375	3.311	3.27319	0.00106341	0.0350629	0	0	0	0	682	563	15	57706629	57782762	1	protein_coding	RNA polymerase II subunit M [Source:HGNC Symbol;Acc:HGNC:14862]
#N/A	RBM33	ENSG00000184863.11	95.2798	9.32543	2.8508	3.27116	0.00107108	0.0350629	0	0	1	1	512	304	7	155644451	155781485	1	protein_coding	RNA binding motif protein 33 [Source:HGNC Symbol;Acc:HGNC:27223]
AP3M1	AP3M1	ENSG00000185009.12	198.491	10.2798	3.14624	3.26732	0.0010857	0.0350629	1	0	0	915	0	446	10	74120255	74151063	-1	protein_coding	adaptor related protein complex 3 subunit mu 1 [Source:HGNC Symbol;Acc:HGNC:569]
PPT1	PPT1	ENSG00000131238.17	184.776	8.55745	2.61916	3.26725	0.00108597	0.0350629	2	0	1	818	2	464	1	40071461	40097727	-1	protein_coding	palmitoyl-protein thioesterase 1 [Source:HGNC Symbol;Acc:HGNC:9325]
#N/A	CD58	ENSG00000116815.16	149.421	10.9014	3.3372	3.26663	0.00108838	0.0350629	0	0	0	621	372	0	1	116514535	116571039	-1	protein_coding	CD58 molecule [Source:HGNC Symbol;Acc:HGNC:1688]
#N/A	MAP3K13	ENSG00000073803.14	223.89	9.15448	2.81144	3.25616	0.00112931	0.0350629	2	0	0	4	294	1800	3	185282941	185489097	1	protein_coding	mitogen-activated protein kinase kinase kinase 13 [Source:HGNC Symbol;Acc:HGNC:6852]
AFMID	AFMID	ENSG00000183077.15	104.289	9.35552	2.87318	3.25616	0.00112932	0.0350629	0	1	0	404	297	1	17	78187317	78207701	1	protein_coding	arylformamidase [Source:HGNC Symbol;Acc:HGNC:20910]
#N/A	NOTCH1	ENSG00000148400.12	137.859	10.7853	3.31506	3.25344	0.00114018	0.0350629	0	0	0	0	772	406	9	136494433	136545786	-1	protein_coding	notch 1 [Source:HGNC Symbol;Acc:HGNC:7881]
#N/A	SAP130	ENSG00000136715.18	193.54	10.2436	3.1503	3.25164	0.00114743	0.0350629	0	1	0	1002	0	259	2	127941217	128028120	-1	protein_coding	Sin3A associated protein 130 [Source:HGNC Symbol;Acc:HGNC:29813]
#N/A	SNAI1	ENSG00000124216.4	140.306	10.8106	3.32675	3.24959	0.0011557	0.0350629	0	0	0	575	0	432	20	49982999	49988886	1	protein_coding	snail family transcriptional repressor 1 [Source:HGNC Symbol;Acc:HGNC:11128]
#N/A	PAK4	ENSG00000130669.17	55.1016	9.46197	2.91302	3.24816	0.00116153	0.0350629	0	0	0	253	10	114	19	39125770	39182816	1	protein_coding	p21 (RAC1) activated kinase 4 [Source:HGNC Symbol;Acc:HGNC:16059]
B4GALT3	B4GALT3	ENSG00000158850.15	143.698	10.8451	3.34249	3.24461	0.0011761	0.0350629	0	0	0	205	883	0	1	161171310	161177968	-1	protein_coding	beta-1,4-galactosyltransferase 3 [Source:HGNC Symbol;Acc:HGNC:926]
#N/A	PDSS2	ENSG00000164494.12	138.304	10.7899	3.32789	3.24225	0.0011859	0.0350629	0	0	0	413	561	0	6	107152557	107459564	-1	protein_coding	decaprenyl diphosphate synthase subunit 2 [Source:HGNC Symbol;Acc:HGNC:23041]
#N/A	RANBP2	ENSG00000153201.16	209.979	9.54171	2.94412	3.24094	0.00119138	0.0350629	1	0	1	1088	232	0	2	108719481	108785811	1	protein_coding	RAN binding protein 2 [Source:HGNC Symbol;Acc:HGNC:9848]
#N/A	NRIP2	ENSG00000053702.15	178.522	10.1275	3.12518	3.2406	0.00119279	0.0350629	0	1	0	761	0	501	12	2825348	2835544	-1	protein_coding	nuclear receptor interacting protein 2 [Source:HGNC Symbol;Acc:HGNC:23078]
#N/A	CUL5	ENSG00000166266.14	142.96	7.66996	2.36911	3.23748	0.00120589	0.0350629	0	4	1	254	123	819	11	108008733	108107776	1	protein_coding	cullin 5 [Source:HGNC Symbol;Acc:HGNC:2556]
PTGIS	PTGIS	ENSG00000124212.6	155.789	10.0366	3.10393	3.23351	0.00122278	0.0350629	0	0	1	0	809	534	20	49503874	49568146	-1	protein_coding	prostaglandin I2 synthase [Source:HGNC Symbol;Acc:HGNC:9603]
DPY30	DPY30	ENSG00000162961.14	113.82	8.66326	2.67962	3.23302	0.0012249	0.0350629	1	0	1	332	469	1	2	31867809	32039812	-1	protein_coding	dpy-30, histone methyltransferase complex regulatory subunit [Source:HGNC Symbol;Acc:HGNC:24590]
#N/A	MR1	ENSG00000153029.14	73.396	8.0339	2.48557	3.23222	0.00122834	0.0350629	1	0	1	194	304	30	1	181033425	181061938	1	protein_coding	major histocompatibility complex, class I-related [Source:HGNC Symbol;Acc:HGNC:4975]
#N/A	MIR193BHG	ENSG00000262454.4	127.174	10.669	3.30515	3.22799	0.00124664	0.0350629	0	0	0	0	500	629	16	14301389	14331067	1	lincRNA	MIR193B host gene [Source:HGNC Symbol;Acc:HGNC:51945]
#N/A	AC022400.6	ENSG00000279088.1	48.2285	9.27039	2.87478	3.22473	0.0012609	0.0350629	0	0	0	10	165	252	10	73796514	73811651	-1	protein_coding	0
#N/A	PKN2	ENSG00000065243.20	100.045	8.58314	2.6623	3.22396	0.00126433	0.0350629	0	1	1	1	219	700	1	88684222	88836255	1	protein_coding	protein kinase N2 [Source:HGNC Symbol;Acc:HGNC:9406]
#N/A	PRC1	ENSG00000198901.14	131.417	10.7161	3.32916	3.21888	0.00128694	0.0355342	0	0	0	503	385	0	15	90966038	90995629	-1	protein_coding	protein regulator of cytokinesis 1 [Source:HGNC Symbol;Acc:HGNC:9341]
#N/A	POC1B	ENSG00000139323.14	132.143	10.7243	3.33562	3.21508	0.00130409	0.0356529	0	0	0	0	154	1092	12	89419718	89526024	-1	protein_coding	POC1 centriolar protein B [Source:HGNC Symbol;Acc:HGNC:30836]
LGMN	LGMN	ENSG00000100600.15	184.708	10.1757	3.16587	3.21418	0.00130816	0.0356529	1	0	0	0	123	1635	14	92703807	92748702	-1	protein_coding	legumain [Source:HGNC Symbol;Acc:HGNC:9472]
#N/A	HYOU1	ENSG00000149428.19	87.417	9.20082	2.86657	3.2097	0.00132873	0.035904	0	0	1	335	254	1	11	119044189	119057202	-1	protein_coding	hypoxia up-regulated 1 [Source:HGNC Symbol;Acc:HGNC:16931]
KANK1	KANK1	ENSG00000107104.18	121.312	10.6009	3.30405	3.20845	0.00133452	0.0359071	0	0	0	0	552	510	9	470291	746106	1	protein_coding	KN motif and ankyrin repeat domains 1 [Source:HGNC Symbol;Acc:HGNC:19309]
TNRC6C	TNRC6C	ENSG00000078687.17	156.94	9.94197	3.09994	3.20715	0.00134059	0.0359175	0	1	0	0	621	770	17	77959240	78108835	1	protein_coding	trinucleotide repeat containing 6C [Source:HGNC Symbol;Acc:HGNC:29318]
#N/A	NETO2	ENSG00000171208.10	67.5792	9.75647	3.05022	3.19861	0.00138091	0.0359675	0	0	0	320	115	1	16	47077703	47143997	-1	protein_coding	neuropilin and tolloid like 2 [Source:HGNC Symbol;Acc:HGNC:14644]
RRS1	RRS1	ENSG00000179041.4	55.5271	9.47363	2.96386	3.19639	0.00139161	0.0359675	0	0	0	2	222	267	8	66429028	66430733	1	protein_coding	ribosome biogenesis regulator homolog [Source:HGNC Symbol;Acc:HGNC:17083]
REEP3	REEP3	ENSG00000165476.14	81.4757	9.09939	2.84716	3.19595	0.0013937	0.0359675	0	0	1	1	460	233	10	63521363	63625123	1	protein_coding	receptor accessory protein 3 [Source:HGNC Symbol;Acc:HGNC:23711]
#N/A	HAS2	ENSG00000170961.7	178.482	9.30762	2.91362	3.19452	0.00140062	0.0359675	1	0	1	738	447	0	8	121612116	121641390	-1	protein_coding	hyaluronan synthase 2 [Source:HGNC Symbol;Acc:HGNC:4819]
#N/A	NAPB	ENSG00000125814.17	123.531	10.6271	3.33003	3.19129	0.0014164	0.0359675	0	0	0	0	158	1004	20	23374519	23421519	-1	protein_coding	NSF attachment protein beta [Source:HGNC Symbol;Acc:HGNC:15751]
#N/A	VTRNA1-1	ENSG00000199990.1	119.369	10.5774	3.32285	3.18324	0.00145636	0.0364394	0	0	0	323	529	0	5	140711275	140711373	1	misc_RNA	vault RNA 1-1 [Source:HGNC Symbol;Acc:HGNC:12654]
#N/A	PUS7L	ENSG00000129317.14	224.914	9.15612	2.87665	3.18291	0.00145804	0.0364394	2	0	0	544	1079	1	12	43718993	43758817	-1	protein_coding	pseudouridine synthase 7 like [Source:HGNC Symbol;Acc:HGNC:25276]
#N/A	TSPAN8	ENSG00000127324.9	126.403	10.66	3.3576	3.17488	0.00149898	0.0366751	0	0	0	664	129	0	12	71125085	71441898	-1	protein_coding	tetraspanin 8 [Source:HGNC Symbol;Acc:HGNC:11855]
#N/A	PAF1	ENSG00000006712.15	45.4548	9.18499	2.89387	3.17394	0.00150384	0.0366751	0	0	0	7	130	272	19	39385852	39391195	-1	protein_coding	PAF1 homolog, Paf1/RNA polymerase II complex component [Source:HGNC Symbol;Acc:HGNC:25459]
HEATR5B	HEATR5B	ENSG00000008869.12	136.723	9.84816	3.1075	3.16916	0.00152879	0.0366751	0	0	1	0	828	327	2	36968383	37084342	-1	protein_coding	HEAT repeat containing 5B [Source:HGNC Symbol;Acc:HGNC:29273]
#N/A	PDP2	ENSG00000172840.7	131.611	8.36629	2.64065	3.16828	0.00153346	0.0366751	0	2	1	487	404	1	16	66878589	66895754	1	protein_coding	pyruvate dehyrogenase phosphatase catalytic subunit 2 [Source:HGNC Symbol;Acc:HGNC:30263]
NADSYN1	NADSYN1	ENSG00000172890.13	109.433	10.4522	3.30032	3.16703	0.00154004	0.0366751	0	0	0	0	503	454	11	71453109	71524107	1	protein_coding	NAD synthetase 1 [Source:HGNC Symbol;Acc:HGNC:29832]
#N/A	USP45	ENSG00000123552.17	60.0159	9.5853	3.0309	3.16252	0.0015641	0.0366751	0	0	0	265	1	153	6	99432379	99521728	-1	protein_coding	ubiquitin specific peptidase 45 [Source:HGNC Symbol;Acc:HGNC:20080]
#N/A	RHBDL2	ENSG00000158315.11	59.237	9.56651	3.02732	3.16006	0.00157736	0.0366751	0	0	0	172	246	1	1	38885807	38941799	-1	protein_coding	rhomboid like 2 [Source:HGNC Symbol;Acc:HGNC:16083]
#N/A	ATF2	ENSG00000115966.17	130.052	9.77591	3.09364	3.16	0.00157767	0.0366751	0	0	1	0	575	566	2	175072250	175168382	-1	protein_coding	activating transcription factor 2 [Source:HGNC Symbol;Acc:HGNC:784]
MSRA	MSRA	ENSG00000175806.15	146.008	9.83664	3.12119	3.15157	0.00162397	0.037208	1	0	0	486	0	628	8	10054268	10428891	1	protein_coding	methionine sulfoxide reductase A [Source:HGNC Symbol;Acc:HGNC:7377]
#N/A	PSPC1	ENSG00000121390.19	111.994	10.4854	3.32842	3.15026	0.00163128	0.037208	0	0	0	481	258	0	13	19674752	19783019	-1	protein_coding	paraspeckle component 1 [Source:HGNC Symbol;Acc:HGNC:20320]
#N/A	FIP1L1	ENSG00000145216.16	131.523	10.7172	3.40405	3.14838	0.00164179	0.037208	0	0	0	762	39	0	4	53377643	53460861	1	protein_coding	factor interacting with PAPOLA and CPSF1 [Source:HGNC Symbol;Acc:HGNC:19124]
NSUN5	NSUN5	ENSG00000130305.17	73.531	8.85171	2.813	3.14672	0.00165115	0.0372623	0	1	0	283	2	252	7	73302517	73308867	-1	protein_coding	NOP2/Sun RNA methyltransferase family member 5 [Source:HGNC Symbol;Acc:HGNC:16385]
#N/A	AC009078.3	ENSG00000280152.1	142.749	9.80402	3.12117	3.14114	0.00168293	0.0372623	1	0	0	505	0	566	16	75245994	75250077	-1	TEC	TEC
#N/A	CIDECP1	ENSG00000186162.10	87.551	9.10248	2.89855	3.14036	0.00168739	0.0372623	0	1	0	1	651	62	3	10014238	10026365	-1	Transcribed unprocessed pseudogene	cell death inducing DFFA like effector c pseudogene 1
#N/A	PTPRK	ENSG00000152894.14	112.426	10.4909	3.34248	3.13866	0.00169722	0.0372623	0	0	0	581	0	153	6	127968779	128520674	-1	protein_coding	protein tyrosine phosphatase, receptor type K [Source:HGNC Symbol;Acc:HGNC:9674]
#N/A	NHLRC2	ENSG00000196865.4	129.75	9.77247	3.11518	3.13705	0.00170657	0.0373152	0	0	1	479	403	0	10	113854661	113917194	1	protein_coding	NHL repeat containing 2 [Source:HGNC Symbol;Acc:HGNC:24731]
DTX3	DTX3	ENSG00000178498.16	106.08	10.4074	3.31909	3.13562	0.00171492	0.0373152	0	0	0	0	160	833	12	57604622	57609804	1	protein_coding	deltex E3 ubiquitin ligase 3 [Source:HGNC Symbol;Acc:HGNC:24457]
MRPL19	MRPL19	ENSG00000115364.14	109.449	10.4522	3.33382	3.13521	0.00171734	0.0373152	0	0	0	509	200	0	2	75646783	75690851	1	protein_coding	mitochondrial ribosomal protein L19 [Source:HGNC Symbol;Acc:HGNC:14052]
#N/A	KDM6A	ENSG00000147050.14	130.718	9.78331	3.12281	3.13285	0.00173115	0.0373586	0	0	1	216	763	0	X	44873177	45112602	1	protein_coding	lysine demethylase 6A [Source:HGNC Symbol;Acc:HGNC:12637]
#N/A	MAT2B	ENSG00000038274.17	122.764	9.12693	2.91589	3.13006	0.0017477	0.0375845	0	0	2	680	76	1	5	163503114	163519336	1	protein_coding	methionine adenosyltransferase 2B [Source:HGNC Symbol;Acc:HGNC:6905]
#N/A	C2orf68	ENSG00000168887.11	102.466	10.3572	3.3106	3.12851	0.00175697	0.0375845	0	0	0	254	0	582	2	85606654	85612066	-1	protein_coding	chromosome 2 open reading frame 68 [Source:HGNC Symbol;Acc:HGNC:34353]
#N/A	WWP1	ENSG00000123124.14	99.0882	10.309	3.29588	3.12784	0.00176096	0.0375845	0	0	0	0	418	456	8	86342738	86478420	1	protein_coding	WW domain containing E3 ubiquitin protein ligase 1 [Source:HGNC Symbol;Acc:HGNC:17004]
#N/A	BTN3A2	ENSG00000186470.14	123.016	7.57368	2.42195	3.1271	0.00176539	0.0375845	2	1	1	2	145	1005	6	26365159	26378320	1	protein_coding	butyrophilin subfamily 3 member A2 [Source:HGNC Symbol;Acc:HGNC:1139]
#N/A	KBTBD7	ENSG00000120696.9	44.2447	9.14594	2.92822	3.12338	0.00178787	0.0377018	0	0	0	4	251	120	13	41189833	41194566	-1	protein_coding	kelch repeat and BTB domain containing 7 [Source:HGNC Symbol;Acc:HGNC:25266]
#N/A	NFKBIE	ENSG00000146232.16	97.9328	10.2921	3.29573	3.12285	0.00179111	0.0377018	0	0	0	0	357	518	6	44258166	44265788	-1	protein_coding	NFKB inhibitor epsilon [Source:HGNC Symbol;Acc:HGNC:7799]
#N/A	RMI1	ENSG00000178966.16	105.035	10.3928	3.32928	3.12164	0.00179847	0.0377018	0	0	0	472	214	0	9	83980711	84004074	1	protein_coding	RecQ mediated genome instability 1 [Source:HGNC Symbol;Acc:HGNC:25764]
#N/A	VWCE	ENSG00000167992.13	98.7281	10.3037	3.30244	3.12003	0.00180834	0.0377018	0	0	0	0	551	293	11	61258286	61295424	-1	protein_coding	von Willebrand factor C and EGF domains [Source:HGNC Symbol;Acc:HGNC:26487]
#N/A	DMAC2	ENSG00000105341.18	196.357	8.96005	2.87321	3.11848	0.00181788	0.0377018	2	0	0	874	1	488	19	41431318	41440717	-1	protein_coding	distal membrane arm assembly complex 2 [Source:HGNC Symbol;Acc:HGNC:25496]
#N/A	TRABD2B	ENSG00000269113.4	116.585	9.61808	3.08784	3.11483	0.00184052	0.0378908	0	0	1	0	434	605	1	47760528	47996895	-1	protein_coding	TraB domain containing 2B [Source:HGNC Symbol;Acc:HGNC:44200]
#N/A	PPP4R1-AS1	ENSG00000263627.1	135.613	9.73042	3.12489	3.11384	0.00184668	0.0378908	0	1	0	602	285	0	18	9615264	9619363	1	lincRNA	PPP4R1 antisense RNA 1 [Source:HGNC Symbol;Acc:HGNC:51112]
MOSPD2	MOSPD2	ENSG00000130150.12	102.86	10.3627	3.32882	3.11304	0.00185169	0.0378908	0	0	0	155	621	0	X	14873441	14922327	1	protein_coding	motile sperm domain containing 2 [Source:HGNC Symbol;Acc:HGNC:28381]
PLEKHH3	PLEKHH3	ENSG00000068137.15	159.587	7.95426	2.5572	3.11054	0.00186748	0.0380571	0	3	2	530	569	2	17	42667914	42676994	-1	protein_coding	pleckstrin homology, MyTH4 and FERM domain containing H3 [Source:HGNC Symbol;Acc:HGNC:26105]
#N/A	ARID4B	ENSG00000054267.22	283.328	8.84362	2.84766	3.10557	0.00189912	0.0380608	0	1	5	659	1395	0	1	235131634	235328219	-1	protein_coding	AT-rich interaction domain 4B [Source:HGNC Symbol;Acc:HGNC:15550]
#N/A	CLGN	ENSG00000153132.13	76.9013	8.91447	2.8717	3.10425	0.00190765	0.0380608	1	0	0	120	1	547	4	140388455	140427968	-1	protein_coding	calmegin [Source:HGNC Symbol;Acc:HGNC:2060]
#N/A	RAB22A	ENSG00000124209.4	119.474	7.92951	2.55447	3.10417	0.00190815	0.0380608	2	0	1	3	424	636	20	58309696	58367507	1	protein_coding	RAB22A, member RAS oncogene family [Source:HGNC Symbol;Acc:HGNC:9764]
#N/A	ZNF667	ENSG00000198046.12	95.826	10.2606	3.30719	3.10251	0.00191889	0.0381545	0	0	0	262	0	505	19	56439325	56478065	-1	protein_coding	zinc finger protein 667 [Source:HGNC Symbol;Acc:HGNC:28854]
#N/A	SURF6	ENSG00000148296.7	187.043	6.56323	2.12141	3.09381	0.00197606	0.0390477	2	9	2	670	371	267	9	133328774	133336398	-1	protein_coding	surfeit 6 [Source:HGNC Symbol;Acc:HGNC:11478]
#N/A	ZC3HC1	ENSG00000091732.16	90.8752	10.1842	3.29288	3.09278	0.00198288	0.0390477	0	0	0	0	336	475	7	130018286	130051451	-1	protein_coding	zinc finger C3HC-type containing 1 [Source:HGNC Symbol;Acc:HGNC:29913]
AGO1	AGO1	ENSG00000092847.12	89.9424	10.1693	3.29223	3.08888	0.00200916	0.0390889	0	0	0	0	356	442	1	35869808	35930528	1	protein_coding	argonaute 1, RISC catalytic component [Source:HGNC Symbol;Acc:HGNC:3262]
#N/A	HHIPL1	ENSG00000182218.9	98.1094	10.2947	3.33946	3.08273	0.00205109	0.0396025	0	0	0	79	0	821	14	99645110	99680569	1	protein_coding	HHIP like 1 [Source:HGNC Symbol;Acc:HGNC:19710]
#N/A	P4HA2	ENSG00000072682.18	266.275	8.78104	2.84901	3.08214	0.00205521	0.0396025	3	0	0	1	827	1573	5	132191838	132295315	-1	protein_coding	prolyl 4-hydroxylase subunit alpha 2 [Source:HGNC Symbol;Acc:HGNC:8547]
#N/A	ZNF304	ENSG00000131845.14	125.84	9.72843	3.15767	3.08088	0.00206387	0.0396025	0	0	1	701	0	89	19	57351307	57359898	1	protein_coding	zinc finger protein 304 [Source:HGNC Symbol;Acc:HGNC:13505]
#N/A	AL928654.1	ENSG00000251602.7	122.66	9.58517	3.1122	3.07987	0.00207091	0.0396025	1	0	0	0	261	870	14	105416884	105419739	-1	antisense	0
#N/A	EMC10	ENSG00000161671.16	46.6677	9.22212	2.9961	3.07804	0.00208366	0.0396837	0	0	0	243	48	3	19	50476400	50490870	1	protein_coding	ER membrane protein complex subunit 10 [Source:HGNC Symbol;Acc:HGNC:27609]
#N/A	HBS1L	ENSG00000112339.15	71.7278	8.91556	2.90139	3.07286	0.00212019	0.0401619	0	0	1	42	520	1	6	134960378	135103056	-1	protein_coding	HBS1 like translational GTPase [Source:HGNC Symbol;Acc:HGNC:4834]
#N/A	AASDHPPT	ENSG00000149313.11	101.252	10.3401	3.36614	3.07179	0.00212782	0.0401619	0	0	0	49	750	0	11	106075501	106098710	1	protein_coding	aminoadipate-semialdehyde dehydrogenase-phosphopantetheinyl transferase [Source:HGNC Symbol;Acc:HGNC:14235]
DNAL1	DNAL1	ENSG00000119661.15	116.72	9.51423	3.10096	3.06816	0.00215383	0.0403315	0	1	0	327	0	601	14	73644875	73703732	1	protein_coding	dynein axonemal light chain 1 [Source:HGNC Symbol;Acc:HGNC:23247]
#N/A	ORMDL1	ENSG00000128699.14	87.9131	10.1362	3.30399	3.06786	0.00215594	0.0403315	0	0	0	286	0	390	2	189770323	189784371	-1	protein_coding	ORMDL sphingolipid biosynthesis regulator 1 [Source:HGNC Symbol;Acc:HGNC:16036]
#N/A	DDX58	ENSG00000107201.10	87.0352	10.1219	3.30407	3.06348	0.00218782	0.0406328	0	0	0	0	170	637	9	32455705	32526324	-1	protein_coding	DExD/H-box helicase 58 [Source:HGNC Symbol;Acc:HGNC:19102]
MAN2B2	MAN2B2	ENSG00000013288.9	221.357	8.78108	2.86905	3.06063	0.00220873	0.0408358	1	2	0	849	0	770	4	6575175	6623362	1	protein_coding	mannosidase alpha class 2B member 2 [Source:HGNC Symbol;Acc:HGNC:29623]
PREP	PREP	ENSG00000085377.14	335.839	8.72005	2.85326	3.05617	0.00224185	0.041207	3	0	2	0	501	2636	6	105277565	105403084	-1	protein_coding	prolyl endopeptidase [Source:HGNC Symbol;Acc:HGNC:9358]
#N/A	MFSD3	ENSG00000167700.9	86.5141	10.1132	3.31042	3.05495	0.00225096	0.0412546	0	0	0	0	561	163	8	144509074	144511213	1	protein_coding	major facilitator superfamily domain containing 3 [Source:HGNC Symbol;Acc:HGNC:25157]
#N/A	AC118344.2	ENSG00000279759.1	104.069	9.45413	3.09852	3.05117	0.00227948	0.0413602	0	0	1	0	640	237	19	40355842	40360606	1	TEC	TEC
#N/A	SPECC1	ENSG00000128487.16	85.935	10.1033	3.31336	3.04925	0.00229413	0.0413602	0	0	0	325	257	0	17	20009344	20319026	1	protein_coding	sperm antigen with calponin homology and coiled-coil domains 1 [Source:HGNC Symbol;Acc:HGNC:30615]
#N/A	MTMR3	ENSG00000100330.15	85.9372	10.1033	3.31363	3.04901	0.00229597	0.0413602	0	0	0	328	253	0	22	29883155	30030866	1	protein_coding	myotubularin related protein 3 [Source:HGNC Symbol;Acc:HGNC:7451]
#N/A	COPS4	ENSG00000138663.9	105.721	9.4767	3.11181	3.04539	0.00232375	0.0416234	0	0	1	439	263	0	4	83034447	83075818	1	protein_coding	COP9 signalosome subunit 4 [Source:HGNC Symbol;Acc:HGNC:16702]
#N/A	CCDC90B	ENSG00000137500.9	108.247	7.89538	2.59406	3.04364	0.00233738	0.0417492	0	3	0	272	419	102	11	83259097	83286407	-1	protein_coding	coiled-coil domain containing 90B [Source:HGNC Symbol;Acc:HGNC:28108]
#N/A	FAM50B	ENSG00000145945.7	90.9592	10.1854	3.34886	3.04145	0.00235443	0.0418433	0	0	0	64	647	0	6	3849373	3851320	1	protein_coding	family with sequence similarity 50 member B [Source:HGNC Symbol;Acc:HGNC:18789]
#N/A	ZNF587	ENSG00000198466.12	121.793	8.75623	2.87914	3.04126	0.00235588	0.0418433	1	0	1	0	300	814	19	57849857	57865112	1	protein_coding	zinc finger protein 587 [Source:HGNC Symbol;Acc:HGNC:30955]
#N/A	DNAJB9	ENSG00000128590.5	82.4656	10.0439	3.3044	3.03954	0.00236936	0.0419649	0	0	0	313	0	294	7	108569568	108574850	1	protein_coding	DnaJ heat shock protein family (Hsp40) member B9 [Source:HGNC Symbol;Acc:HGNC:6968]
ZKSCAN5	ZKSCAN5	ENSG00000196652.11	92.181	10.2047	3.36984	3.02823	0.00245987	0.0422373	0	0	0	37	693	0	7	99504651	99534700	1	protein_coding	zinc finger with KRAB and SCAN domains 5 [Source:HGNC Symbol;Acc:HGNC:12867]
#N/A	KCTD17	ENSG00000100379.17	82.962	10.0528	3.32023	3.02774	0.00246387	0.0422373	0	0	0	0	93	690	22	37051736	37063390	1	protein_coding	potassium channel tetramerization domain containing 17 [Source:HGNC Symbol;Acc:HGNC:25705]
#N/A	HMGXB3	ENSG00000113716.13	80.2888	10.0055	3.30476	3.02762	0.0024649	0.0422373	0	0	0	0	139	609	5	150000046	150053142	1	protein_coding	HMG-box containing 3 [Source:HGNC Symbol;Acc:HGNC:28982]
#N/A	CASC4	ENSG00000166734.20	108.418	9.40737	3.10914	3.02572	0.00248046	0.0423581	0	1	0	419	311	0	15	44288729	44415758	1	protein_coding	cancer susceptibility 4 [Source:HGNC Symbol;Acc:HGNC:24892]
#N/A	SRPK2	ENSG00000135250.17	285.698	6.61734	2.18863	3.0235	0.00249868	0.0424704	1	1	28	783	347	1059	7	105110704	105399308	-1	protein_coding	SRSF protein kinase 2 [Source:HGNC Symbol;Acc:HGNC:11306]
#N/A	FAM120C	ENSG00000184083.12	64.2516	8.65422	2.86308	3.02269	0.00250537	0.0424704	1	0	0	278	1	171	X	54068324	54183281	-1	protein_coding	family with sequence similarity 120C [Source:HGNC Symbol;Acc:HGNC:16949]
#N/A	CEP112	ENSG00000154240.17	136.876	8.63801	2.86068	3.01957	0.00253136	0.0424851	0	1	2	274	733	0	17	65635538	66192084	-1	protein_coding	centrosomal protein 112 [Source:HGNC Symbol;Acc:HGNC:28514]
#N/A	PARS2	ENSG00000162396.6	196.167	8.6342	2.86113	3.01775	0.00254655	0.0424851	2	0	1	634	0	872	1	54756898	54764514	-1	protein_coding	prolyl-tRNA synthetase 2, mitochondrial [Source:HGNC Symbol;Acc:HGNC:30563]
#N/A	PPP1R9B	ENSG00000108819.11	101.974	9.42503	3.1397	3.00188	0.00268314	0.0436722	0	0	1	60	0	888	17	50133735	50150630	-1	protein_coding	protein phosphatase 1 regulatory subunit 9B [Source:HGNC Symbol;Acc:HGNC:9298]
#N/A	UBE2W	ENSG00000104343.21	147.871	9.40297	3.13251	3.00174	0.00268442	0.0436722	0	0	2	751	184	0	8	73780097	73878910	-1	protein_coding	ubiquitin conjugating enzyme E2 W [Source:HGNC Symbol;Acc:HGNC:25616]
#N/A	TASOR2	ENSG00000108021.20	106.038	9.48119	3.15913	3.00121	0.00268912	0.0436722	0	0	1	591	62	0	10	5684838	5763740	1	protein_coding	transcription activation suppressor family member 2
#N/A	ZNF605	ENSG00000196458.11	78.1403	9.96603	3.32125	3.00069	0.00269368	0.0436722	0	0	0	361	146	0	12	132918308	132956306	-1	protein_coding	zinc finger protein 605 [Source:HGNC Symbol;Acc:HGNC:28068]
#N/A	FMN2	ENSG00000155816.20	255.479	9.32554	3.10917	2.99937	0.00270541	0.0437501	2	0	0	0	583	1765	1	240014348	240475189	1	protein_coding	formin 2 [Source:HGNC Symbol;Acc:HGNC:14074]
NOC3L	NOC3L	ENSG00000173145.11	74.4689	9.8967	3.30572	2.99381	0.00275516	0.044094	0	0	0	206	324	0	10	94333226	94362959	-1	protein_coding	NOC3 like DNA replication regulator [Source:HGNC Symbol;Acc:HGNC:24034]
#N/A	MOB3C	ENSG00000142961.14	77.6989	9.95784	3.32761	2.99249	0.00276712	0.044094	0	0	0	380	117	0	1	46607715	46616891	-1	protein_coding	MOB kinase activator 3C [Source:HGNC Symbol;Acc:HGNC:29800]
#N/A	DEDD2	ENSG00000160570.14	79.7778	9.99617	3.34711	2.98651	0.00282181	0.0442617	0	0	0	52	573	0	19	42198598	42220140	-1	protein_coding	death effector domain containing 2 [Source:HGNC Symbol;Acc:HGNC:24450]
#N/A	SLC38A4	ENSG00000139209.16	37.9351	8.92409	2.98961	2.98504	0.00283545	0.0442617	0	0	0	1	155	179	12	46764761	46832408	-1	protein_coding	solute carrier family 38 member 4 [Source:HGNC Symbol;Acc:HGNC:14679]
#N/A	HSD17B1	ENSG00000108786.10	94.1864	9.30987	3.11985	2.98408	0.00284434	0.0442617	0	0	1	454	150	0	17	42549214	42555213	1	protein_coding	hydroxysteroid 17-beta dehydrogenase 1 [Source:HGNC Symbol;Acc:HGNC:5210]
#N/A	SRGAP2	ENSG00000266028.7	218.867	6.4727	2.16927	2.98381	0.00284681	0.0442617	1	1	23	426	342	997	1	206203345	206464443	1	protein_coding	SLIT-ROBO Rho GTPase activating protein 2 [Source:HGNC Symbol;Acc:HGNC:19751]
#N/A	PACSIN3	ENSG00000165912.16	99.8065	7.63717	2.55965	2.98368	0.00284805	0.0442617	1	2	0	308	3	461	11	47177525	47186443	-1	protein_coding	protein kinase C and casein kinase substrate in neurons 3 [Source:HGNC Symbol;Acc:HGNC:8572]
#N/A	NKX3-1	ENSG00000167034.10	181.409	8.52816	2.85837	2.98357	0.00284904	0.0442617	0	2	2	930	212	0	8	23678693	23682927	-1	protein_coding	NK3 homeobox 1 [Source:HGNC Symbol;Acc:HGNC:7838]
#N/A	AGA	ENSG00000038002.9	96.1877	9.23396	3.09858	2.98006	0.00288194	0.0444308	1	0	0	0	528	294	4	177430770	177442503	-1	protein_coding	aspartylglucosaminidase [Source:HGNC Symbol;Acc:HGNC:318]
#N/A	ZNF717	ENSG00000227124.11	81.4864	10.0265	3.3667	2.97813	0.00290011	0.0444308	0	0	0	464	0	42	3	75678660	75785583	-1	protein_coding	zinc finger protein 717 [Source:HGNC Symbol;Acc:HGNC:29448]
#N/A	GMPS	ENSG00000163655.16	95.5187	9.22456	3.09845	2.97715	0.00290942	0.0444308	0	1	0	385	0	303	3	155870536	155944026	1	protein_coding	guanine monophosphate synthase [Source:HGNC Symbol;Acc:HGNC:4378]
#N/A	MRPL12	ENSG00000262814.8	91.3062	9.26517	3.1123	2.97695	0.0029113	0.0444308	0	0	1	135	554	0	17	81703357	81707526	1	protein_coding	mitochondrial ribosomal protein L12 [Source:HGNC Symbol;Acc:HGNC:10378]
#N/A	SLC25A43	ENSG00000077713.19	71.9446	9.84699	3.30854	2.97623	0.00291812	0.0444308	0	0	0	149	380	0	X	119399060	119454478	1	protein_coding	solute carrier family 25 member 43 [Source:HGNC Symbol;Acc:HGNC:30557]
#N/A	C8orf76	ENSG00000189376.12	94.0817	9.20206	3.09286	2.97526	0.00292742	0.0444308	1	0	0	0	441	378	8	123219957	123241398	-1	protein_coding	chromosome 8 open reading frame 76 [Source:HGNC Symbol;Acc:HGNC:25924]
#N/A	ZNF33A	ENSG00000189180.16	51.8711	7.63124	2.56515	2.97497	0.0029302	0.0444308	0	1	1	40	354	10	10	38010650	38065088	1	protein_coding	zinc finger protein 33A [Source:HGNC Symbol;Acc:HGNC:13096]
#N/A	ZNF576	ENSG00000124444.16	74.0383	9.88844	3.33216	2.96757	0.00300161	0.0452964	0	0	0	69	504	0	19	43596392	43601157	1	protein_coding	zinc finger protein 576 [Source:HGNC Symbol;Acc:HGNC:28357]
DENND4C	DENND4C	ENSG00000137145.20	91.1203	9.1568	3.09435	2.9592	0.00308437	0.0456356	0	1	0	0	165	681	9	19230435	19373545	1	protein_coding	DENN domain containing 4C [Source:HGNC Symbol;Acc:HGNC:26079]
#N/A	RNF113A	ENSG00000125352.6	93.913	9.19925	3.10918	2.95873	0.00308905	0.0456356	1	0	0	0	157	717	X	119870475	119871827	-1	protein_coding	ring finger protein 113A [Source:HGNC Symbol;Acc:HGNC:12974]
#N/A	ZNF354C	ENSG00000177932.7	68.1015	9.76766	3.30683	2.95379	0.00313901	0.0461581	0	0	0	270	187	0	5	179060415	179083537	1	protein_coding	zinc finger protein 354C [Source:HGNC Symbol;Acc:HGNC:16736]
#N/A	PAXX	ENSG00000148362.11	64.0554	9.67969	3.28192	2.94939	0.00318399	0.0467109	0	0	0	0	205	373	9	136992418	136993984	1	protein_coding	PAXX, non-homologous end joining factor [Source:HGNC Symbol;Acc:HGNC:27849]
#N/A	COQ2	ENSG00000173085.14	66.8332	9.74051	3.31086	2.94199	0.00326108	0.0474019	0	0	0	290	150	0	4	83261536	83284914	-1	protein_coding	coenzyme Q2, polyprenyltransferase [Source:HGNC Symbol;Acc:HGNC:25223]
#N/A	APEH	ENSG00000164062.13	80.4174	9.0818	3.08934	2.93972	0.00328507	0.0475223	0	0	1	0	492	186	3	49674002	49683963	1	protein_coding	acylaminoacyl-peptide hydrolase [Source:HGNC Symbol;Acc:HGNC:586]
SEMA4C	SEMA4C	ENSG00000168758.11	90.0903	9.1399	3.10979	2.93908	0.00329191	0.0475223	0	1	0	140	537	0	2	96859716	96870757	-1	protein_coding	semaphorin 4C [Source:HGNC Symbol;Acc:HGNC:10731]
#N/A	ADPRH	ENSG00000144843.11	62.3387	9.64051	3.28252	2.93692	0.00331485	0.0475592	0	0	0	0	182	384	3	119579268	119589945	1	protein_coding	ADP-ribosylarginine hydrolase [Source:HGNC Symbol;Acc:HGNC:269]
HMGCR	HMGCR	ENSG00000113161.16	42.2965	8.05386	2.74247	2.93672	0.00331703	0.0475592	0	1	0	5	76	308	5	75336329	75362104	1	protein_coding	3-hydroxy-3-methylglutaryl-CoA reductase [Source:HGNC Symbol;Acc:HGNC:5006]
#N/A	PPP1R16A	ENSG00000160972.9	72.509	9.85806	3.35829	2.93544	0.00333075	0.0476478	0	0	0	410	0	42	8	144477969	144502121	1	protein_coding	protein phosphatase 1 regulatory subunit 16A [Source:HGNC Symbol;Acc:HGNC:14941]
SLC25A17	SLC25A17	ENSG00000100372.15	73.9235	9.88623	3.36897	2.93449	0.00334092	0.0476854	0	0	0	25	562	0	22	40769630	40819399	-1	protein_coding	solute carrier family 25 member 17 [Source:HGNC Symbol;Acc:HGNC:10987]
#N/A	UBE2D4	ENSG00000078967.13	88.1255	9.10717	3.10884	2.92944	0.00339571	0.0481414	1	0	0	159	0	594	7	43926438	43956136	1	protein_coding	ubiquitin conjugating enzyme E2 D4 (putative) [Source:HGNC Symbol;Acc:HGNC:21647]
QTRT1	QTRT1	ENSG00000213339.9	63.1604	9.65898	3.30713	2.92065	0.003493	0.049279	0	0	0	294	0	138	19	10701430	10713437	1	protein_coding	queuine tRNA-ribosyltransferase catalytic subunit 1 [Source:HGNC Symbol;Acc:HGNC:23797]
#N/A	RIT1	ENSG00000143622.11	98.9732	8.00793	2.7433	2.91908	0.00351064	0.049279	0	0	4	4	674	138	1	155897808	155911404	-1	protein_coding	Ras like without CAAX 1 [Source:HGNC Symbol;Acc:HGNC:10023]
#N/A	PCYT2	ENSG00000185813.10	50.3429	8.30196	2.84561	2.91746	0.00352891	0.049279	1	0	0	1	94	370	17	81900965	81911464	-1	protein_coding	phosphate cytidylyltransferase 2, ethanolamine [Source:HGNC Symbol;Acc:HGNC:8756]
#N/A	TCAIM	ENSG00000179152.20	63.313	9.66243	3.31205	2.91736	0.00353012	0.049279	0	0	0	286	127	0	3	44338119	44409451	1	protein_coding	T cell activation inhibitor, mitochondrial [Source:HGNC Symbol;Acc:HGNC:25241]
#N/A	KLHL12	ENSG00000117153.16	76.7389	9.01398	3.09277	2.91453	0.00356223	0.0495032	0	0	1	190	363	0	1	202891100	202928636	-1	protein_coding	kelch like family member 12 [Source:HGNC Symbol;Acc:HGNC:19360]
#N/A	CMTM6	ENSG00000091317.8	87.417	9.09542	3.12155	2.91375	0.00357115	0.0495184	1	0	0	0	93	731	3	32481312	32503408	-1	protein_coding	CKLF like MARVEL transmembrane domain containing 6 [Source:HGNC Symbol;Acc:HGNC:19177]
#N/A	LINC00467	ENSG00000153363.13	172.809	8.23077	2.83067	2.90771	0.00364089	0.0499184	1	0	4	345	0	1110	1	211382803	211435333	1	lincRNA	long intergenic non-protein coding RNA 467 [Source:HGNC Symbol;Acc:HGNC:28227]
#N/A	AL355357.1	ENSG00000243828.2	164.459	8.35111	2.87277	2.90699	0.00364926	0.0499184	1	2	0	733	339	0	6	64728837	64733837	-1	transcribed_processed_pseudogene	transmembrane protein 98 (TMEM98) pseudogene
#N/A	CDCA7	ENSG00000144354.14	85.0952	9.0562	3.1154	2.90692	0.00365009	0.0499184	1	0	0	359	203	0	2	173354820	173368997	1	protein_coding	cell division cycle associated 7 [Source:HGNC Symbol;Acc:HGNC:14628]
#N/A	ULBP2	ENSG00000131015.5	64.4797	9.68926	3.3333	2.90681	0.00365138	0.0499184	0	0	0	0	40	575	6	149942000	149949235	1	protein_coding	UL16 binding protein 2 [Source:HGNC Symbol;Acc:HGNC:14894]
#N/A	GDAP2	ENSG00000196505.11	123.995	8.29658	2.85524	2.90573	0.00366393	0.0499184	2	0	0	1	172	986	1	117863485	117929630	-1	protein_coding	ganglioside induced differentiation associated protein 2 [Source:HGNC Symbol;Acc:HGNC:18010]
#N/A	SLC9A7	ENSG00000065923.10	82.9188	9.01897	3.10471	2.90493	0.0036733	0.0499184	1	0	0	335	0	261	X	46599252	46759172	-1	protein_coding	solute carrier family 9 member A7 [Source:HGNC Symbol;Acc:HGNC:17123]
PGAP2	PGAP2	ENSG00000148985.20	60.6594	9.60084	3.30611	2.90397	0.00368465	0.0499184	0	0	0	108	344	0	11	3797724	3826371	1	protein_coding	post-GPI attachment to proteins 2 [Source:HGNC Symbol;Acc:HGNC:17893]
ADRA1B	ADRA1B	ENSG00000170214.5	51.84	8.44589	2.9089	2.90347	0.00369052	0.0499184	0	0	1	292	25	1	5	159865080	159972544	1	protein_coding	adrenoceptor alpha 1B [Source:HGNC Symbol;Acc:HGNC:278]
#N/A	CUL2	ENSG00000108094.14	59.7571	9.57953	3.30009	2.90281	0.00369836	0.0499184	0	0	0	0	87	473	10	35008551	35090642	-1	protein_coding	cullin 2 [Source:HGNC Symbol;Acc:HGNC:2552]
#N/A	NR4A3	ENSG00000119508.18	62.2262	9.63743	3.32232	2.90081	0.00372199	0.0499184	0	0	0	322	0	84	9	99821855	99866891	1	protein_coding	nuclear receptor subfamily 4 group A member 3 [Source:HGNC Symbol;Acc:HGNC:7982]
#N/A	POP1	ENSG00000104356.11	61.75	9.62633	3.31852	2.90079	0.00372224	0.0499184	0	0	0	299	97	0	8	98117297	98159834	1	protein_coding	POP1 homolog, ribonuclease P/MRP subunit [Source:HGNC Symbol;Acc:HGNC:30129]
#N/A	PENK	ENSG00000181195.11	176.237	8.31299	2.86611	2.90045	0.00372631	0.0499184	2	1	0	317	0	1188	8	56436674	56446734	-1	protein_coding	proenkephalin [Source:HGNC Symbol;Acc:HGNC:8831]
#N/A	SIK2	ENSG00000170145.5	58.4445	9.54714	3.29951	2.89351	0.00380968	0.0504598	0	0	0	135	290	0	11	111602391	111730853	1	protein_coding	salt inducible kinase 2 [Source:HGNC Symbol;Acc:HGNC:21680]
TCHP	TCHP	ENSG00000139437.18	81.1377	7.20666	2.49218	2.89171	0.00383156	0.0504598	2	1	0	10	157	574	12	109900264	109983841	1	protein_coding	trichoplein keratin filament binding [Source:HGNC Symbol;Acc:HGNC:28135]
#N/A	KIF13A	ENSG00000137177.20	172.842	8.19434	2.83437	2.89107	0.00383938	0.0504598	2	0	2	650	517	0	6	17759183	17987623	-1	protein_coding	kinesin family member 13A [Source:HGNC Symbol;Acc:HGNC:14566]
FAM167A	FAM167A	ENSG00000154319.16	74.5432	8.97245	3.10414	2.89048	0.00384653	0.0504598	0	0	1	0	82	621	8	11421463	11475908	-1	protein_coding	family with sequence similarity 167 member A [Source:HGNC Symbol;Acc:HGNC:15549]
#N/A	PDCD6IP	ENSG00000170248.15	194.562	7.43968	2.57532	2.88883	0.00386676	0.0506201	5	0	1	790	4	595	3	33798352	33869707	1	protein_coding	programmed cell death 6 interacting protein [Source:HGNC Symbol;Acc:HGNC:8766]
#N/A	RAPGEF2	ENSG00000109756.9	56.3455	7.75164	2.68472	2.88732	0.00388542	0.0506547	0	1	1	300	1	59	4	159103013	159360174	1	protein_coding	Rap guanine nucleotide exchange factor 2 [Source:HGNC Symbol;Acc:HGNC:16854]
#N/A	RAP1GAP2	ENSG00000132359.15	146.203	8.20947	2.84674	2.88381	0.00392893	0.0509361	2	0	1	0	319	1025	17	2755705	3037739	1	protein_coding	RAP1 GTPase activating protein 2 [Source:HGNC Symbol;Acc:HGNC:29176]
#N/A	FAM225A	ENSG00000231528.3	54.9731	9.45915	3.28477	2.8797	0.00398057	0.0512609	0	0	0	0	121	386	9	113113073	113119928	1	lincRNA	family with sequence similarity 225 member A [Source:HGNC Symbol;Acc:HGNC:27855]
#N/A	BOLA1	ENSG00000178096.9	62.1828	9.63637	3.35234	2.87452	0.00404639	0.0518508	0	0	0	351	0	37	1	149887890	149900798	1	protein_coding	bolA family member 1 [Source:HGNC Symbol;Acc:HGNC:24263]
PLA2R1	PLA2R1	ENSG00000153246.13	48.023	8.23311	2.86452	2.87416	0.00405098	0.0518508	1	0	0	54	1	374	2	159932006	160062610	-1	protein_coding	phospholipase A2 receptor 1 [Source:HGNC Symbol;Acc:HGNC:9042]
#N/A	PRKCD	ENSG00000163932.15	69.2085	8.86496	3.08903	2.86982	0.0041071	0.0522068	0	0	1	130	0	459	3	53156009	53192717	1	protein_coding	protein kinase C delta [Source:HGNC Symbol;Acc:HGNC:9399]
#N/A	TUSC1	ENSG00000198680.4	65.4089	9.70934	3.38399	2.8692	0.00411507	0.0522068	0	0	0	380	18	0	9	25676389	25678440	-1	protein_coding	tumor suppressor candidate 1 [Source:HGNC Symbol;Acc:HGNC:31010]
#N/A	STX16	ENSG00000124222.22	79.4604	8.95696	3.12218	2.86882	0.00412007	0.0522068	1	0	0	397	0	128	20	58651253	58679526	1	protein_coding	syntaxin 16 [Source:HGNC Symbol;Acc:HGNC:11431]
#N/A	GEMIN8	ENSG00000046647.13	52.7462	9.39939	3.28463	2.86162	0.00421476	0.052982	0	0	0	0	314	133	X	14008279	14029893	-1	protein_coding	gem nuclear organelle associated protein 8 [Source:HGNC Symbol;Acc:HGNC:26044]
SCFD2	SCFD2	ENSG00000184178.16	55.9892	9.48531	3.31886	2.85801	0.00426313	0.0534836	0	0	0	59	372	0	4	52872982	53366075	-1	protein_coding	sec1 family domain containing 2 [Source:HGNC Symbol;Acc:HGNC:30676]
HECTD3	HECTD3	ENSG00000126107.15	51.6198	9.36837	3.28147	2.85493	0.00430465	0.0538075	0	0	0	0	119	356	1	45002540	45011329	-1	protein_coding	HECT domain E3 ubiquitin protein ligase 3 [Source:HGNC Symbol;Acc:HGNC:26117]
PI4KB	PI4KB	ENSG00000143393.16	52.0763	9.38108	3.28655	2.85439	0.004312	0.0538075	0	0	0	0	101	382	1	151291797	151327715	-1	protein_coding	phosphatidylinositol 4-kinase beta [Source:HGNC Symbol;Acc:HGNC:8984]
#N/A	ZNF518A	ENSG00000177853.14	51.989	9.37836	3.28581	2.8542	0.00431447	0.0538075	0	0	0	144	0	271	10	96129715	96205288	1	protein_coding	zinc finger protein 518A [Source:HGNC Symbol;Acc:HGNC:29009]
#N/A	NEXN-AS1	ENSG00000235927.4	52.4233	9.3902	3.29361	2.85104	0.00435768	0.0539209	0	0	0	163	204	0	1	77881348	77889539	-1	antisense	NEXN antisense RNA 1 [Source:HGNC Symbol;Acc:HGNC:31983]
#N/A	PMF1	ENSG00000160783.19	59.0625	6.77961	2.38043	2.84806	0.00439868	0.054322	0	1	4	257	75	63	1	156212993	156240042	1	protein_coding	polyamine modulated factor 1 [Source:HGNC Symbol;Acc:HGNC:9112]
#N/A	TMEM44	ENSG00000145014.17	51.1921	9.35611	3.28628	2.84702	0.004413	0.0543926	0	0	0	128	0	289	3	194587673	194633689	-1	protein_coding	transmembrane protein 44 [Source:HGNC Symbol;Acc:HGNC:25120]
#N/A	TTC5	ENSG00000136319.12	49.5035	9.30793	3.27133	2.8453	0.00443695	0.0544754	0	0	0	0	197	242	14	20256558	20305994	-1	protein_coding	tetratricopeptide repeat domain 5 [Source:HGNC Symbol;Acc:HGNC:19274]
#N/A	AL158152.1	ENSG00000269929.3	55.8277	9.48144	3.33824	2.84025	0.00450779	0.0549246	0	0	0	0	27	507	9	94176458	94177892	1	lincRNA	novel transcript
#N/A	ZNF432	ENSG00000256087.7	136.246	8.80184	3.09936	2.83989	0.00451287	0.0549246	0	2	0	466	471	0	19	52031379	52095738	-1	protein_coding	zinc finger protein 432 [Source:HGNC Symbol;Acc:HGNC:20810]
#N/A	ZNF566	ENSG00000186017.14	48.88	9.28962	3.27276	2.83847	0.00453303	0.0550141	0	0	0	0	237	188	19	36445119	36489902	-1	protein_coding	zinc finger protein 566 [Source:HGNC Symbol;Acc:HGNC:25919]
#N/A	IFI27L2	ENSG00000119632.4	51.8593	9.37446	3.30814	2.83376	0.0046004	0.055512	0	0	0	241	95	0	14	94127779	94130253	-1	protein_coding	interferon alpha inducible protein 27 like 2 [Source:HGNC Symbol;Acc:HGNC:19753]
#N/A	SNX2	ENSG00000205302.7	175.99	8.07977	2.85341	2.83162	0.00463125	0.0555764	0	0	7	940	153	1	5	122774996	122830108	1	protein_coding	sorting nexin 2 [Source:HGNC Symbol;Acc:HGNC:11173]
#N/A	RNF34	ENSG00000170633.16	68.7861	8.74896	3.09574	2.82613	0.0047114	0.0559821	1	0	0	151	0	420	12	121400041	121430623	1	protein_coding	ring finger protein 34 [Source:HGNC Symbol;Acc:HGNC:17297]
#N/A	DAXX	ENSG00000204209.13	65.8657	8.68803	3.07479	2.82556	0.00471976	0.0559821	0	1	0	0	165	437	6	33318558	33323016	-1	protein_coding	death domain associated protein [Source:HGNC Symbol;Acc:HGNC:2681]
WDR36	WDR36	ENSG00000134987.11	49.0668	9.29472	3.29015	2.82501	0.00472789	0.0559821	0	0	0	203	0	148	5	111091716	111130502	1	protein_coding	WD repeat domain 36 [Source:HGNC Symbol;Acc:HGNC:30696]
#N/A	EZH2	ENSG00000106462.10	191.249	7.53959	2.67472	2.81883	0.00481988	0.0568553	5	0	0	30	724	921	7	148807383	148884321	-1	protein_coding	enhancer of zeste 2 polycomb repressive complex 2 subunit [Source:HGNC Symbol;Acc:HGNC:3527]
#N/A	PEX16	ENSG00000121680.16	49.9681	9.32149	3.30808	2.81779	0.0048355	0.0568553	0	0	0	0	49	424	11	45909669	45918812	-1	protein_coding	peroxisomal biogenesis factor 16 [Source:HGNC Symbol;Acc:HGNC:8857]
#N/A	COA5	ENSG00000183513.9	74.257	8.86023	3.14454	2.81765	0.0048376	0.0568553	0	1	0	28	0	671	2	98599310	98608515	-1	protein_coding	cytochrome c oxidase assembly factor 5 [Source:HGNC Symbol;Acc:HGNC:33848]
#N/A	PLK3	ENSG00000173846.13	123.462	8.08385	2.87739	2.80943	0.00496287	0.05812	0	3	0	1	937	63	1	44800225	44805990	1	protein_coding	polo like kinase 3 [Source:HGNC Symbol;Acc:HGNC:2154]
#N/A	SLC35G1	ENSG00000176273.15	26.0536	8.38208	2.98596	2.80717	0.00499791	0.0584137	0	0	0	1	146	75	10	93893973	93956062	1	protein_coding	solute carrier family 35 member G1 [Source:HGNC Symbol;Acc:HGNC:26607]
OTUD4	OTUD4	ENSG00000164164.17	90.061	6.69685	2.39082	2.80107	0.0050933	0.0591483	0	2	6	355	225	22	4	145110838	145180161	-1	protein_coding	OTU deubiquitinase 4 [Source:HGNC Symbol;Acc:HGNC:24949]
ATXN7L3	ATXN7L3	ENSG00000087152.15	36.4173	7.935	2.8332	2.80072	0.00509892	0.0591483	0	0	1	138	107	1	17	44191805	44200113	-1	protein_coding	ataxin 7 like 3 [Source:HGNC Symbol;Acc:HGNC:25416]
#N/A	B3GAT3	ENSG00000149541.10	45.0082	9.17055	3.275	2.80017	0.00510754	0.0591483	0	0	0	0	250	135	11	62615296	62622175	-1	protein_coding	beta-1,3-glucuronyltransferase 3 [Source:HGNC Symbol;Acc:HGNC:923]
#N/A	MTIF2	ENSG00000085760.15	159.764	8.64756	3.09604	2.7931	0.00522054	0.060149	2	0	0	400	0	897	2	55236595	55269347	-1	protein_coding	mitochondrial translational initiation factor 2 [Source:HGNC Symbol;Acc:HGNC:7441]
#N/A	FAM24B	ENSG00000213185.7	64.319	8.65331	3.09866	2.79259	0.00522872	0.060149	0	1	0	0	70	536	10	122849078	122879641	-1	protein_coding	family with sequence similarity 24 member B [Source:HGNC Symbol;Acc:HGNC:23475]
#N/A	LRRK2	ENSG00000188906.16	124.29	7.97404	2.85563	2.79239	0.005232	0.060149	2	0	1	0	165	998	12	40196744	40369285	1	protein_coding	leucine rich repeat kinase 2 [Source:HGNC Symbol;Acc:HGNC:18618]
#N/A	ZNF582-AS1	ENSG00000267454.6	47.3803	9.24409	3.32035	2.78407	0.00536817	0.0612712	0	0	0	252	0	53	19	56393656	56399172	1	lincRNA	ZNF582 antisense RNA 1 (head to head) [Source:HGNC Symbol;Acc:HGNC:25213]
#N/A	MAPK8IP3	ENSG00000138834.12	51.9038	9.37563	3.36761	2.78406	0.00536838	0.0612712	0	0	0	301	0	18	16	1706183	1770317	1	protein_coding	mitogen-activated protein kinase 8 interacting protein 3 [Source:HGNC Symbol;Acc:HGNC:6884]
#N/A	PARL	ENSG00000175193.13	154.912	8.60305	3.09415	2.78042	0.0054288	0.0616085	2	0	0	420	0	818	3	183829271	183884933	-1	protein_coding	presenilin associated rhomboid like [Source:HGNC Symbol;Acc:HGNC:18253]
#N/A	HIC1	ENSG00000177374.13	118.33	7.27929	2.61824	2.78022	0.00543219	0.0616085	3	1	0	1	236	851	17	2054154	2063241	1	protein_coding	HIC ZBTB transcriptional repressor 1 [Source:HGNC Symbol;Acc:HGNC:4909]
#N/A	BTBD9	ENSG00000183826.18	99.0008	7.70704	2.7784	2.77391	0.0055387	0.0624264	0	0	5	1	289	604	6	38168451	38640148	-1	protein_coding	BTB domain containing 9 [Source:HGNC Symbol;Acc:HGNC:21228]
#N/A	RAB2B	ENSG00000129472.15	85.8968	7.02436	2.53741	2.76831	0.00563474	0.0632833	0	0	7	178	316	159	14	21459020	21476973	-1	protein_coding	RAB2B, member RAS oncogene family [Source:HGNC Symbol;Acc:HGNC:20246]
#N/A	WDHD1	ENSG00000198554.12	75.9633	7.95856	2.88003	2.76336	0.00572094	0.0637981	0	2	0	417	1	60	14	54938950	55027105	-1	protein_coding	WD repeat and HMG-box DNA binding protein 1 [Source:HGNC Symbol;Acc:HGNC:23170]
#N/A	TFDP1	ENSG00000198176.13	221.133	5.83989	2.1245	2.74883	0.0059808	0.066345	6	15	3	897	150	479	13	113584721	113641470	1	protein_coding	transcription factor Dp-1 [Source:HGNC Symbol;Acc:HGNC:11749]
#N/A	ZNF22	ENSG00000165512.5	40.7547	9.02697	3.28636	2.7468	0.00601807	0.066525	0	0	0	107	185	0	10	45000475	45005326	1	protein_coding	zinc finger protein 22 [Source:HGNC Symbol;Acc:HGNC:13012]
#N/A	ATG14	ENSG00000126775.8	54.5327	8.52071	3.11724	2.73342	0.00626812	0.0682345	0	0	1	40	385	0	14	55366392	55411858	-1	protein_coding	autophagy related 14 [Source:HGNC Symbol;Acc:HGNC:19962]
#N/A	SIN3A	ENSG00000169375.16	104.063	7.0291	2.57184	2.7331	0.00627409	0.0682345	0	4	2	304	424	1	15	75369379	75455842	-1	protein_coding	SIN3 transcription regulator family member A [Source:HGNC Symbol;Acc:HGNC:19353]
#N/A	ZNF326	ENSG00000162664.17	117.313	7.10067	2.59807	2.73305	0.00627504	0.0682345	1	0	7	479	296	1	1	89995112	90035531	1	protein_coding	zinc finger protein 326 [Source:HGNC Symbol;Acc:HGNC:14104]
#N/A	CDC37L1	ENSG00000106993.12	208.278	6.59361	2.41748	2.72748	0.00638208	0.0691182	1	2	18	859	1	611	9	4679559	4708398	1	protein_coding	cell division cycle 37 like 1 [Source:HGNC Symbol;Acc:HGNC:17179]
#N/A	MIR29B2CHG	ENSG00000203709.12	39.7232	8.9898	3.29612	2.72739	0.00638384	0.0691182	0	0	0	191	0	77	1	207801518	207879096	-1	lincRNA	MIR29B2 and MIR29C host gene [Source:HGNC Symbol;Acc:HGNC:32018]
#N/A	INO80D	ENSG00000114933.16	173.672	7.60555	2.79365	2.72244	0.00648018	0.0698608	3	0	3	0	578	976	2	205993721	206086303	-1	protein_coding	INO80 complex subunit D [Source:HGNC Symbol;Acc:HGNC:25997]
#N/A	TIPIN	ENSG00000075131.10	55.7275	8.44416	3.10766	2.71721	0.00658349	0.0707949	1	0	0	60	0	440	15	66336206	66386746	-1	protein_coding	TIMELESS interacting protein [Source:HGNC Symbol;Acc:HGNC:30750]
#N/A	ESPL1	ENSG00000135476.11	36.2201	8.85734	3.26728	2.71092	0.00670968	0.0719074	0	0	0	0	95	236	12	53268299	53293643	1	protein_coding	extra spindle pole bodies like 1, separase [Source:HGNC Symbol;Acc:HGNC:16856]
#N/A	PCNX1	ENSG00000100731.16	131.931	8.37039	3.10064	2.69956	0.00694304	0.0742823	2	0	0	189	0	967	14	70907405	71115382	1	protein_coding	pecanex 1 [Source:HGNC Symbol;Acc:HGNC:19740]
#N/A	RAD18	ENSG00000070950.10	38.2553	8.93536	3.31502	2.69542	0.00703009	0.0749137	0	0	0	198	43	0	3	8775402	8963773	-1	protein_coding	RAD18, E3 ubiquitin protein ligase [Source:HGNC Symbol;Acc:HGNC:18278]
#N/A	VAC14	ENSG00000103043.15	35.9466	8.84583	3.28252	2.69483	0.00704253	0.0749137	0	0	0	96	161	0	16	70687439	70801161	-1	protein_coding	Vac14, PIKFYVE complex component [Source:HGNC Symbol;Acc:HGNC:25507]
#N/A	DCAF13	ENSG00000164934.14	18.7357	7.90514	2.93381	2.6945	0.00704945	0.0749137	0	0	0	72	52	3	8	103414714	103443453	1	protein_coding	DDB1 and CUL4 associated factor 13 [Source:HGNC Symbol;Acc:HGNC:24535]
#N/A	ADSL	ENSG00000239900.12	52.8504	8.36729	3.10822	2.69199	0.00710279	0.0753539	1	0	0	0	374	60	22	40346500	40390463	1	protein_coding	adenylosuccinate lyase [Source:HGNC Symbol;Acc:HGNC:291]
#N/A	LINC02511	ENSG00000248869.7	67.8703	8.27583	3.0829	2.68443	0.0072654	0.0766102	0	0	2	278	173	0	4	136796722	137212799	-1	lincRNA	long intergenic non-protein coding RNA 2511 [Source:HGNC Symbol;Acc:HGNC:53500]
#N/A	CYB5R4	ENSG00000065615.14	36.1042	8.85265	3.2999	2.6827	0.00730303	0.0766102	0	0	0	36	0	291	6	83859643	83967424	1	protein_coding	cytochrome b5 reductase 4 [Source:HGNC Symbol;Acc:HGNC:20147]
#N/A	ZNF250	ENSG00000196150.13	44.4681	8.22553	3.06663	2.68227	0.00731234	0.0766102	0	0	1	125	0	228	8	144876497	144902168	-1	protein_coding	zinc finger protein 250 [Source:HGNC Symbol;Acc:HGNC:13044]
#N/A	C5orf51	ENSG00000205765.9	73.148	7.5352	2.81016	2.68142	0.00733114	0.0766102	2	0	0	1	276	370	5	41904188	41921636	1	protein_coding	chromosome 5 open reading frame 51 [Source:HGNC Symbol;Acc:HGNC:27750]
RRP7A	RRP7A	ENSG00000189306.11	41.5207	7.55555	2.81829	2.6809	0.00734237	0.0766102	0	0	2	1	265	80	22	42509968	42519802	-1	protein_coding	ribosomal RNA processing 7 homolog A [Source:HGNC Symbol;Acc:HGNC:24286]
#N/A	MDN1	ENSG00000112159.12	141.631	8.28129	3.09337	2.67711	0.00742598	0.0770498	0	3	0	664	248	0	6	89642499	89819723	-1	protein_coding	midasin AAA ATPase 1 [Source:HGNC Symbol;Acc:HGNC:18302]
#N/A	H3F3A	ENSG00000163041.11	52.3527	8.35484	3.12703	2.67181	0.00754431	0.0775844	0	1	0	28	383	0	1	226061851	226072001	1	protein_coding	H3 histone family member 3A [Source:HGNC Symbol;Acc:HGNC:4764]
SGSH	SGSH	ENSG00000181523.13	33.9352	8.76317	3.28003	2.67168	0.00754736	0.0775844	0	0	0	0	220	64	17	80206716	80220923	-1	protein_coding	N-sulfoglucosamine sulfohydrolase [Source:HGNC Symbol;Acc:HGNC:10818]
#N/A	LMLN	ENSG00000185621.11	130.48	8.35251	3.1351	2.66419	0.00771736	0.0789593	2	0	0	0	63	1181	3	197960200	198043720	1	protein_coding	leishmanolysin like peptidase [Source:HGNC Symbol;Acc:HGNC:15991]
#N/A	ZCRB1	ENSG00000139168.8	437.461	6.24713	2.34732	2.66139	0.00778189	0.0794217	5	0	52	976	1240	1117	12	42312078	42326118	-1	protein_coding	zinc finger CCHC-type and RNA binding motif containing 1 [Source:HGNC Symbol;Acc:HGNC:29620]
EIF1B	EIF1B	ENSG00000114784.4	36.0339	7.10362	2.66984	2.66069	0.00779797	0.0794217	0	1	1	28	250	1	3	40309684	40312424	1	protein_coding	eukaryotic translation initiation factor 1B [Source:HGNC Symbol;Acc:HGNC:30792]
#N/A	CLIP4	ENSG00000115295.20	31.7873	8.66897	3.25828	2.6606	0.00780023	0.0794217	0	0	0	0	141	138	2	29097705	29189643	1	protein_coding	CAP-Gly domain containing linker protein family member 4 [Source:HGNC Symbol;Acc:HGNC:26108]
#N/A	UBN2	ENSG00000157741.15	131.227	6.18255	2.33425	2.64863	0.00808192	0.0817632	6	3	1	6	134	1080	7	139230356	139308236	1	protein_coding	ubinuclein 2 [Source:HGNC Symbol;Acc:HGNC:21931]
#N/A	LYSMD2	ENSG00000140280.14	19.9139	7.99291	3.01985	2.64678	0.00812611	0.0820789	0	0	0	99	27	1	15	51723011	51751585	-1	protein_coding	LysM domain containing 2 [Source:HGNC Symbol;Acc:HGNC:28571]
#N/A	ZC3H12C	ENSG00000149289.11	43.1752	8.07735	3.05399	2.64485	0.00817274	0.0824182	0	1	0	0	209	165	11	110093361	110171841	1	protein_coding	zinc finger CCCH-type containing 12C [Source:HGNC Symbol;Acc:HGNC:29362]
CDK19	CDK19	ENSG00000155111.15	95.2972	6.24073	2.37016	2.63304	0.00846233	0.0850672	0	7	2	420	101	113	6	110609978	110815958	-1	protein_coding	cyclin dependent kinase 19 [Source:HGNC Symbol;Acc:HGNC:19338]
#N/A	GART	ENSG00000159131.17	43.9698	8.20958	3.11978	2.63146	0.00850183	0.0853287	0	0	1	25	320	0	21	33503931	33543491	-1	protein_coding	phosphoribosylglycinamide formyltransferase, phosphoribosylglycinamide synthetase, phosphoribosylaminoimidazole synthetase [Source:HGNC Symbol;Acc:HGNC:4163]
CTDSPL2	CTDSPL2	ENSG00000137770.14	93.1877	7.31326	2.78631	2.62471	0.00867224	0.0866265	0	2	3	298	347	0	15	44427234	44529038	1	protein_coding	CTD small phosphatase like 2 [Source:HGNC Symbol;Acc:HGNC:26936]
#N/A	AC069213.3	ENSG00000236844.1	85.6411	6.18027	2.3594	2.61942	0.00880787	0.0878425	2	5	0	333	96	166	3	195554610	195555083	1	processed_pseudogene	ribosomal protein L24 (RPL24) pseudogene
#N/A	ATP6V1E2	ENSG00000250565.7	57.2667	8.02998	3.06886	2.6166	0.00888098	0.0884322	0	0	2	0	369	109	2	46490750	46542557	-1	protein_coding	ATPase H+ transporting V1 subunit E2 [Source:HGNC Symbol;Acc:HGNC:18125]
#N/A	CEP290	ENSG00000198707.16	194.483	6.07748	2.32377	2.61535	0.00891362	0.0886176	5	0	20	485	179	858	12	88049014	88142216	-1	protein_coding	centrosomal protein 290 [Source:HGNC Symbol;Acc:HGNC:29021]
UPF3B	UPF3B	ENSG00000125351.11	43.8756	8.09952	3.10556	2.60807	0.0091053	0.0902395	0	1	0	36	304	0	X	119805311	119852998	-1	protein_coding	UPF3B, regulator of nonsense mediated mRNA decay [Source:HGNC Symbol;Acc:HGNC:20439]
#N/A	THUMPD3-AS1	ENSG00000206573.9	60.839	7.28872	2.80085	2.60232	0.00925946	0.0916032	1	0	2	0	251	283	3	9349689	9398579	-1	antisense	THUMPD3 antisense RNA 1 [Source:HGNC Symbol;Acc:HGNC:44478]
#N/A	FAM13B	ENSG00000031003.10	40.077	7.96915	3.06598	2.59922	0.00934363	0.0920246	0	1	0	87	0	246	5	137937960	138051961	-1	protein_coding	family with sequence similarity 13 member B [Source:HGNC Symbol;Acc:HGNC:1335]
#N/A	CDAN1	ENSG00000140326.13	101.631	7.99385	3.07877	2.59644	0.00941952	0.0926277	2	0	0	0	616	239	15	42723544	42737128	-1	protein_coding	codanin 1 [Source:HGNC Symbol;Acc:HGNC:1713]
TRMT5	TRMT5	ENSG00000126814.7	153.129	7.38674	2.84835	2.59334	0.00950483	0.0933215	4	0	1	0	258	1161	14	60971451	60981358	-1	protein_coding	tRNA methyltransferase 5 [Source:HGNC Symbol;Acc:HGNC:23141]
#N/A	BRI3BP	ENSG00000184992.12	45.4974	6.82632	2.63445	2.59118	0.00956487	0.0937654	0	2	1	1	26	403	12	124993700	125031231	1	protein_coding	BRI3 binding protein [Source:HGNC Symbol;Acc:HGNC:14251]
#N/A	POLR3H	ENSG00000100413.17	81.8398	7.34066	2.83463	2.58963	0.00960787	0.0940411	1	2	0	245	327	0	22	41525804	41544606	-1	protein_coding	RNA polymerase III subunit H [Source:HGNC Symbol;Acc:HGNC:30349]
#N/A	ANKRD13C	ENSG00000118454.13	61.0329	7.45513	2.88118	2.58753	0.00966668	0.0944705	1	1	0	0	56	519	1	70260588	70354734	-1	protein_coding	ankyrin repeat domain 13C [Source:HGNC Symbol;Acc:HGNC:25374]
#N/A	HMBOX1	ENSG00000147421.18	27.897	8.47975	3.28581	2.58071	0.00985961	0.096059	0	0	0	123	60	0	8	28890394	29064764	1	protein_coding	homeobox containing 1 [Source:HGNC Symbol;Acc:HGNC:26137]
KIAA2026	KIAA2026	ENSG00000183354.12	22.9001	7.26338	2.81507	2.58018	0.00987488	0.0960598	0	0	1	96	1	65	9	5881596	6007901	-1	protein_coding	KIAA2026 [Source:HGNC Symbol;Acc:HGNC:23378]
#N/A	ZNF14	ENSG00000105708.9	62.8772	7.49677	2.91417	2.57253	0.0100959	0.0978697	1	1	0	0	25	574	19	19710471	19733097	-1	protein_coding	zinc finger protein 14 [Source:HGNC Symbol;Acc:HGNC:12924]
#N/A	PFDN4	ENSG00000101132.10	84.7725	7.16256	2.78468	2.57213	0.0101074	0.0978697	2	0	2	0	262	499	20	54207847	54228052	1	protein_coding	prefoldin subunit 4 [Source:HGNC Symbol;Acc:HGNC:8868]
#N/A	DBT	ENSG00000137992.14	150.712	6.66235	2.59453	2.56785	0.0102332	0.0989362	2	7	0	3	75	1347	1	100186919	100249834	-1	protein_coding	dihydrolipoamide branched chain transacylase E2 [Source:HGNC Symbol;Acc:HGNC:2698]
#N/A	SPPL2B	ENSG00000005206.17	93.954	7.88066	3.06973	2.56722	0.0102519	0.0989659	2	0	0	0	234	623	19	2328615	2354806	1	protein_coding	signal peptide peptidase like 2B [Source:HGNC Symbol;Acc:HGNC:30627]
#N/A	LGR4	ENSG00000205213.14	37.6606	7.87853	3.07086	2.56558	0.0103003	0.0991934	0	1	0	139	116	0	11	27365961	27472775	-1	protein_coding	leucine rich repeat containing G protein-coupled receptor 4 [Source:HGNC Symbol;Acc:HGNC:13299]
#N/A	WRNIP1	ENSG00000124535.16	25.5774	8.35541	3.25701	2.56536	0.0103068	0.0991934	0	0	0	0	136	84	6	2765414	2786952	1	protein_coding	Werner helicase interacting protein 1 [Source:HGNC Symbol;Acc:HGNC:20876]
#N/A	ZNF772	ENSG00000197128.11	22.8347	7.15929	2.79176	2.56444	0.0103343	0.0993064	0	1	0	1	88	112	19	57466663	57477570	-1	protein_coding	zinc finger protein 772 [Source:HGNC Symbol;Acc:HGNC:33106]
KITLG	KITLG	ENSG00000049130.16	94.2034	7.88395	3.07665	2.56251	0.0103918	0.0997079	2	0	0	236	0	527	12	88492793	88580851	-1	protein_coding	KIT ligand [Source:HGNC Symbol;Acc:HGNC:6343]

## Sheet: Mallat1-2_upreg
GeneSymbol	Ensembl_id	baseMean	log2FoldChange	lfcSE	stat	pvalue	padj	MFX238-NC2-2_S7	MFX224-M-NC2-1_S1	MFX225-NC2-3_S4	MFX224-M--1-2-3_S3	MFX225-M-1-2-2_S6	MFX238-M-1-2-3_S9	Chromosome/scaffold name	Gene start (bp)	Gene end (bp)	Strand	Gene type	Gene description
PI4KB	ENSG00000143393.16	445.436	12.2891	2.81782	4.36119	1.29e-05	0.0138716	0	0	0	1883	310	1303	1	151291797	151327715	-1	protein_coding	phosphatidylinositol 4-kinase beta [Source:HGNC Symbol;Acc:HGNC:8984]
TNFSF12	ENSG00000239697.11	317.557	11.8008	2.80414	4.20837	2.57e-05	0.0151519	0	0	0	1440	470	525	17	7548891	7557890	1	protein_coding	TNF superfamily member 12 [Source:HGNC Symbol;Acc:HGNC:11927]
CARD6	ENSG00000132357.14	311.025	11.7708	2.7995	4.20463	2.62e-05	0.0151519	0	0	0	1373	516	512	5	40841184	40860175	1	protein_coding	caspase recruitment domain family member 6 [Source:HGNC Symbol;Acc:HGNC:16394]
FNDC3A	ENSG00000102531.16	308.494	11.7591	2.81023	4.18437	2.86e-05	0.0151519	0	0	0	1358	289	745	13	48975912	49209779	1	protein_coding	fibronectin type III domain containing 3A [Source:HGNC Symbol;Acc:HGNC:20296]
AHDC1	ENSG00000126705.14	284.314	9.89998	2.40962	4.10853	3.98e-05	0.0151519	1	0	1	419	531	1648	1	27534035	27604431	-1	protein_coding	AT-hook DNA binding motif containing 1 [Source:HGNC Symbol;Acc:HGNC:25230]
FAM167A	ENSG00000154319.16	326.8	10.9133	2.65648	4.10816	3.99e-05	0.0151519	1	0	0	1523	196	777	8	11421463	11475908	-1	protein_coding	family with sequence similarity 167 member A [Source:HGNC Symbol;Acc:HGNC:15549]
GNPDA2	ENSG00000163281.12	302.831	11.7323	2.857	4.10652	4.02e-05	0.0151519	0	0	0	1645	201	353	4	44682200	44726595	-1	protein_coding	glucosamine-6-phosphate deaminase 2 [Source:HGNC Symbol;Acc:HGNC:21526]
PRDM4	ENSG00000110851.12	316.635	10.8676	2.65183	4.09816	4.16e-05	0.0151519	1	0	0	1384	860	193	12	107732866	107761272	-1	protein_coding	PR/SET domain 4 [Source:HGNC Symbol;Acc:HGNC:9348]
KIAA2026	ENSG00000183354.12	291.416	10.7477	2.62834	4.08914	4.33e-05	0.0151519	1	0	0	1278	631	338	9	5881596	6007901	-1	protein_coding	KIAA2026 [Source:HGNC Symbol;Acc:HGNC:23378]
TPMT	ENSG00000137364.5	254.943	11.484	2.82593	4.06379	4.83e-05	0.0151519	0	0	0	1124	160	695	6	18128311	18155074	-1	protein_coding	thiopurine S-methyltransferase [Source:HGNC Symbol;Acc:HGNC:12014]
SLAIN2	ENSG00000109171.15	279.228	11.6152	2.86217	4.05819	4.95e-05	0.0151519	0	0	0	1488	408	137	4	48341322	48426212	1	protein_coding	SLAIN motif family member 2 [Source:HGNC Symbol;Acc:HGNC:29282]
DTX3	ENSG00000178498.16	321.065	11.8167	2.94576	4.01141	6.04e-05	0.017652	0	0	0	1890	37	340	12	57604622	57609804	1	protein_coding	deltex E3 ubiquitin ligase 3 [Source:HGNC Symbol;Acc:HGNC:24457]
PINX1	ENSG00000254093.9	240.257	10.3806	2.61877	3.96393	7.37e-05	0.019765	0	0	0	0	0	0	8	10764963	10839884	-1	protein_coding	PIN2 (TERF1) interacting telomerase inhibitor 1 [Source:HGNC Symbol;Acc:HGNC:30046]
KLHL36	ENSG00000135686.13	187.779	11.0428	2.80871	3.93164	8.44e-05	0.0204909	0	0	0	859	335	240	16	84648525	84667686	1	protein_coding	kelch like family member 36 [Source:HGNC Symbol;Acc:HGNC:17844]
AFMID	ENSG00000183077.15	200.02	10.1166	2.59302	3.90146	9.56e-05	0.0204909	0	0	1	650	489	511	17	78187317	78207701	1	protein_coding	arylformamidase [Source:HGNC Symbol;Acc:HGNC:20910]
PPP6C	ENSG00000119414.11	355.078	9.83865	2.52682	3.8937	9.87e-05	0.0204909	0	1	1	1779	787	60	9	125146573	125189939	-1	protein_coding	protein phosphatase 6 catalytic subunit [Source:HGNC Symbol;Acc:HGNC:9323]
MPST	ENSG00000128309.16	171.733	10.914	2.82212	3.8673	0.000110046	0.0221262	0	0	0	702	108	550	22	37019635	37029822	1	protein_coding	mercaptopyruvate sulfurtransferase [Source:HGNC Symbol;Acc:HGNC:7223]
RETREG2	ENSG00000144567.11	250.155	10.4367	2.71549	3.8434	0.00012134	0.022461	0	0	1	1314	55	472	2	219176225	219185479	1	protein_coding	reticulophagy regulator family member 2 [Source:HGNC Symbol;Acc:HGNC:28450]
INTS13	ENSG00000064102.15	215.943	9.08156	2.36394	3.8417	0.000122185	0.022461	2	0	1	778	277	697	12	26905181	26938326	-1	protein_coding	integrator complex subunit 13 [Source:HGNC Symbol;Acc:HGNC:20174]
EDEM1	ENSG00000134109.11	450.694	11.3791	2.97781	3.82128	0.00013276	0.0237272	1	0	0	2840	1	251	3	5187646	5219957	1	protein_coding	ER degradation enhancing alpha-mannosidase like protein 1 [Source:HGNC Symbol;Acc:HGNC:18967]
SCFD2	ENSG00000184178.16	139.89	10.6181	2.79532	3.79852	0.000145561	0.0245904	0	0	0	521	156	453	4	52872982	53366075	-1	protein_coding	sec1 family domain containing 2 [Source:HGNC Symbol;Acc:HGNC:30676]
PTPN2	ENSG00000175354.20	166.932	9.94343	2.62104	3.7937	0.00014842	0.0245904	1	0	0	557	161	662	18	12785478	12929643	-1	protein_coding	protein tyrosine phosphatase, non-receptor type 2 [Source:HGNC Symbol;Acc:HGNC:9650]
NUDT11	ENSG00000196368.5	209.573	10.1818	2.68684	3.78949	0.000150959	0.0245904	0	0	1	1110	318	99	X	51490011	51496596	-1	protein_coding	nudix hydrolase 11 [Source:HGNC Symbol;Acc:HGNC:18011]
STK39	ENSG00000198648.11	291.907	8.89881	2.3504	3.78608	0.000153043	0.0245904	4	0	1	1371	367	474	2	167954020	168248141	-1	protein_coding	serine/threonine kinase 39 [Source:HGNC Symbol;Acc:HGNC:17717]
ZXDC	ENSG00000070476.15	131.13	10.5249	2.78422	3.7802	0.0001567	0.0245904	0	0	0	153	326	737	3	126437601	126475919	-1	protein_coding	ZXD family zinc finger C [Source:HGNC Symbol;Acc:HGNC:28160]
ZNF281	ENSG00000162702.8	135.211	10.569	2.80345	3.77001	0.000163243	0.0250073	0	0	0	488	120	493	1	200404940	200410056	-1	protein_coding	zinc finger protein 281 [Source:HGNC Symbol;Acc:HGNC:13075]
PREP	ENSG00000085377.14	364.041	8.66931	2.31761	3.74062	0.000183569	0.0250079	2	3	0	1429	657	800	6	105277565	105403084	-1	protein_coding	prolyl endopeptidase [Source:HGNC Symbol;Acc:HGNC:9358]
RASSF8-AS1	ENSG00000246695.8	243.156	10.4875	2.80468	3.7393	0.000184536	0.0250079	1	0	0	1176	634	7	12	25939329	25959765	-1	antisense	RASSF8 antisense RNA 1 [Source:HGNC Symbol;Acc:HGNC:48637]
CEP126	ENSG00000110318.15	249.893	11.4551	3.06533	3.73698	0.000186246	0.0250079	0	0	0	1535	189	3	11	101915015	102001058	1	protein_coding	centrosomal protein 126 [Source:HGNC Symbol;Acc:HGNC:29264]
BAHCC1	ENSG00000266074.8	368.756	8.75866	2.3457	3.73392	0.000188519	0.0250079	0	3	1	1200	939	895	17	81395475	81466332	1	protein_coding	BAH domain and coiled-coil containing 1 [Source:HGNC Symbol;Acc:HGNC:29279]
PIR	ENSG00000087842.11	198.484	9.0063	2.41676	3.7266	0.000194076	0.0250079	0	1	1	744	578	261	X	15384799	15493564	-1	protein_coding	pirin [Source:HGNC Symbol;Acc:HGNC:30048]
TM7SF3	ENSG00000064115.11	303.497	9.99676	2.68279	3.72626	0.000194342	0.0250079	1	0	1	1473	789	2	12	26973195	27014434	-1	protein_coding	transmembrane 7 superfamily member 3 [Source:HGNC Symbol;Acc:HGNC:23049]
IPP	ENSG00000197429.11	196.745	10.1815	2.75445	3.69638	0.000218697	0.0252925	1	0	0	1097	24	297	1	45694324	45750650	-1	protein_coding	intracisternal A particle-promoted polypeptide [Source:HGNC Symbol;Acc:HGNC:6108]
PTGS2	ENSG00000073756.12	289.103	10.6425	2.88126	3.69369	0.000221026	0.0252925	0	0	1	1	1269	1552	1	186671791	186680427	-1	protein_coding	prostaglandin-endoperoxide synthase 2 [Source:HGNC Symbol;Acc:HGNC:9605]
CA5BP1	ENSG00000186312.10	182.029	9.97741	2.70271	3.69164	0.000222814	0.0252925	0	1	0	1004	198	107	X	15674932	15703724	1	transcribed_unprocessed_pseudogene	carbonic anhydrase 5B pseudogene 1 [Source:HGNC Symbol;Acc:HGNC:29544]
PHF10	ENSG00000130024.15	136.287	10.5804	2.8667	3.69079	0.000223563	0.0252925	0	0	0	705	242	54	6	169703905	169725566	-1	protein_coding	PHD finger protein 10 [Source:HGNC Symbol;Acc:HGNC:18250]
RABL2B	ENSG00000079974.17	133.619	10.5519	2.86027	3.68911	0.00022504	0.0252925	0	0	0	693	225	63	22	50767501	50783663	-1	protein_coding	RAB, member of RAS oncogene family like 2B [Source:HGNC Symbol;Acc:HGNC:9800]
RPP38	ENSG00000152464.15	277.773	10.6802	2.90228	3.67994	0.000233293	0.0252925	1	0	0	1286	1	845	10	15097180	15139818	1	protein_coding	ribonuclease P/MRP subunit p38 [Source:HGNC Symbol;Acc:HGNC:30329]
AGO1	ENSG00000092847.12	102.584	10.1706	2.76874	3.67338	0.000239359	0.0252925	0	0	0	306	263	291	1	35869808	35930528	1	protein_coding	argonaute 1, RISC catalytic component [Source:HGNC Symbol;Acc:HGNC:3262]
RRP7A	ENSG00000189306.11	184.847	9.51297	2.59003	3.67292	0.000239796	0.0252925	2	0	0	175	690	858	22	42509968	42519802	-1	protein_coding	ribosomal RNA processing 7 homolog A [Source:HGNC Symbol;Acc:HGNC:24286]
POLR2M	ENSG00000255529.9	183.383	11.0088	3.00219	3.66692	0.000245486	0.0254751	0	0	0	2	997	784	15	57706629	57782762	1	protein_coding	RNA polymerase II subunit M [Source:HGNC Symbol;Acc:HGNC:14862]
CTDSPL2	ENSG00000137770.14	218.062	8.33712	2.2875	3.64465	0.00026776	0.0269974	3	0	2	648	812	353	15	44427234	44529038	1	protein_coding	CTD small phosphatase like 2 [Source:HGNC Symbol;Acc:HGNC:26936]
CKS1B	ENSG00000173207.13	248.876	10.4263	2.86446	3.6399	0.000272744	0.0269974	0	0	1	1481	254	4	1	154974653	154979249	1	protein_coding	CDC28 protein kinase regulatory subunit 1B [Source:HGNC Symbol;Acc:HGNC:19083]
C1orf53	ENSG00000203724.11	232.303	10.422	2.87865	3.62046	0.000294083	0.0282408	1	0	0	1466	5	121	1	197902647	197907367	1	protein_coding	chromosome 1 open reading frame 53 [Source:HGNC Symbol;Acc:HGNC:30003]
NME6	ENSG00000172113.9	169.714	10.8969	3.03279	3.59301	0.000326875	0.0304799	0	0	0	885	354	2	3	48290722	48301685	-1	protein_coding	NME/NM23 nucleoside diphosphate kinase 6 [Source:HGNC Symbol;Acc:HGNC:20567]
SASS6	ENSG00000156876.10	162.153	10.8311	3.0196	3.58694	0.000334577	0.0305602	0	0	0	727	508	2	1	100083563	100132955	-1	protein_coding	SAS-6 centriolar assembly protein [Source:HGNC Symbol;Acc:HGNC:25403]
SGSH	ENSG00000181523.13	109.536	10.2654	2.86496	3.58308	0.000339564	0.0305602	0	0	0	20	385	659	17	80206716	80220923	-1	protein_coding	N-sulfoglucosamine sulfohydrolase [Source:HGNC Symbol;Acc:HGNC:10818]
FAM160A2	ENSG00000051009.10	148.687	10.7061	2.98951	3.58123	0.000341985	0.0305602	0	0	0	403	3	875	11	6211335	6234711	-1	protein_coding	family with sequence similarity 160 member A2 [Source:HGNC Symbol;Acc:HGNC:25378]
MCU	ENSG00000156026.14	114.904	9.31576	2.60549	3.57544	0.000349639	0.0305962	0	0	1	125	343	598	10	72692131	72887694	1	protein_coding	mitochondrial calcium uniporter [Source:HGNC Symbol;Acc:HGNC:23526]
CEP57L1	ENSG00000183137.14	157.326	10.7875	3.03049	3.55966	0.00037133	0.0310278	0	0	0	826	320	2	6	109095110	109163932	1	protein_coding	centrosomal protein 57 like 1 [Source:HGNC Symbol;Acc:HGNC:21561]
ADRA1B	ENSG00000170214.5	127.51	9.5549	2.69535	3.54495	0.000392685	0.0323915	1	0	0	712	122	80	5	159865080	159972544	1	protein_coding	adrenoceptor alpha 1B [Source:HGNC Symbol;Acc:HGNC:278]
ZNF385D	ENSG00000151789.12	323.001	11.8253	3.34712	3.53299	0.00041089	0.0327027	0	0	0	1441	1026	0	3	21412222	22373321	-1	protein_coding	zinc finger protein 385D [Source:HGNC Symbol;Acc:HGNC:26191]
GINS4	ENSG00000147536.12	222.405	9.54795	2.70454	3.53035	0.000415018	0.0327027	1	0	1	1071	590	1	8	41529206	41545046	1	protein_coding	GINS complex subunit 4 [Source:HGNC Symbol;Acc:HGNC:28226]
RABGGTB	ENSG00000137955.16	269.038	9.25353	2.62198	3.52922	0.000416789	0.0327027	2	1	0	1667	175	7	1	75786197	75795079	1	protein_coding	Rab geranylgeranyltransferase subunit beta [Source:HGNC Symbol;Acc:HGNC:9796]
PSMB3	ENSG00000277791.5	117.467	10.3659	2.94116	3.52443	0.000424389	0.0328978	0	0	0	716	25	76	17	38752736	38764231	1	protein_coding	proteasome subunit beta 3 [Source:HGNC Symbol;Acc:HGNC:9540]
CARNMT1	ENSG00000156017.13	190.201	10.1334	2.88334	3.51447	0.000440626	0.0337057	1	0	0	1202	93	4	9	74981020	75028423	-1	protein_coding	carnosine N-methyltransferase 1 [Source:HGNC Symbol;Acc:HGNC:23435]
NR1D2	ENSG00000174738.13	85.8496	9.9139	2.82628	3.50776	0.000451899	0.0337057	0	0	0	33	365	425	3	23945260	23980618	1	protein_coding	nuclear receptor subfamily 1 group D member 2 [Source:HGNC Symbol;Acc:HGNC:7963]
GEM	ENSG00000164949.8	86.0345	9.91674	2.83494	3.49805	0.000468679	0.0337057	0	0	0	330	309	43	8	94249253	94262350	-1	protein_coding	GTP binding protein overexpressed in skeletal muscle [Source:HGNC Symbol;Acc:HGNC:4234]
SLC66A1	ENSG00000040487.13	83.4692	9.87302	2.82372	3.49646	0.000471482	0.0337057	0	0	0	383	68	189	#N/A	#N/A	#N/A	#N/A	#N/A	#N/A
GRIPAP1	ENSG00000068400.13	83.9658	9.88189	2.83318	3.48791	0.000486809	0.0341479	0	0	0	29	448	326	X	48973720	49002264	-1	protein_coding	GRIP1 associated protein 1 [Source:HGNC Symbol;Acc:HGNC:18706]
VRK1	ENSG00000100749.8	145.495	10.6747	3.0612	3.4871	0.000488282	0.0341479	0	0	0	733	341	1	14	96797304	96931722	1	protein_coding	VRK serine/threonine kinase 1 [Source:HGNC Symbol;Acc:HGNC:12718]
MOSPD2	ENSG00000130150.12	138.966	10.6085	3.05277	3.47503	0.000510788	0.0351033	0	0	0	651	396	1	X	14873441	14922327	1	protein_coding	motile sperm domain containing 2 [Source:HGNC Symbol;Acc:HGNC:28381]
SNX17	ENSG00000115234.11	221.62	7.96978	2.29981	3.46541	0.000529426	0.0354826	4	2	0	728	272	828	2	27370496	27377533	1	protein_coding	sorting nexin 17 [Source:HGNC Symbol;Acc:HGNC:14979]
DPY30	ENSG00000162961.14	105.097	8.36757	2.41939	3.45855	0.0005431	0.0356718	1	1	0	351	125	389	2	31867809	32039812	-1	protein_coding	dpy-30, histone methyltransferase complex regulatory subunit [Source:HGNC Symbol;Acc:HGNC:24590]
IL15RA	ENSG00000134470.21	279.684	11.6176	3.36664	3.45079	0.000558943	0.0356718	0	0	0	1624	0	363	10	5943639	5978187	-1	protein_coding	interleukin 15 receptor subunit alpha [Source:HGNC Symbol;Acc:HGNC:5978]
MRPL19	ENSG00000115364.14	122.635	10.4283	3.02368	3.44889	0.000562903	0.0356718	0	0	0	1	680	511	2	75646783	75690851	1	protein_coding	mitochondrial ribosomal protein L19 [Source:HGNC Symbol;Acc:HGNC:14052]
AL391056.1	ENSG00000227619.3	129.441	10.506	3.06718	3.4253	0.000614126	0.0379932	0	0	0	808	79	2	9	129575409	129584556	1	lincRNA	novel transcript (FLJ20378)
ALDH7A1	ENSG00000164904.18	152.801	8.58897	2.51508	3.415	0.00063783	0.0383532	2	0	1	889	25	166	5	126531200	126595418	-1	protein_coding	aldehyde dehydrogenase 7 family member A1 [Source:HGNC Symbol;Acc:HGNC:877]
SHANK2	ENSG00000162105.19	75.4154	9.72655	2.86328	3.39699	0.000681315	0.0385412	0	0	0	405	99	44	11	70467856	71252577	-1	protein_coding	SH3 and multiple ankyrin repeat domains 2 [Source:HGNC Symbol;Acc:HGNC:14295]
BRD8	ENSG00000112983.17	271.996	8.89965	2.62228	3.39386	0.000689141	0.0385412	0	1	2	1581	328	4	5	138139766	138178986	-1	protein_coding	bromodomain containing 8 [Source:HGNC Symbol;Acc:HGNC:19874]
R3HDM4	ENSG00000198858.10	188.123	8.74501	2.58089	3.38837	0.000703102	0.0385412	0	2	0	677	426	415	19	896503	913245	-1	protein_coding	R3H domain containing 4 [Source:HGNC Symbol;Acc:HGNC:28270]
CLINT1	ENSG00000113282.13	219.843	11.2703	3.32716	3.38738	0.000705636	0.0385412	0	0	0	0	1649	472	5	157785743	157859175	-1	protein_coding	clathrin interactor 1 [Source:HGNC Symbol;Acc:HGNC:23186]
HEATR3	ENSG00000155393.13	92.7383	8.28136	2.44522	3.38676	0.000707238	0.0385412	1	0	1	44	503	331	16	50065941	50106387	1	protein_coding	HEAT repeat containing 3 [Source:HGNC Symbol;Acc:HGNC:26087]
GPATCH2	ENSG00000092978.11	151.866	9.80857	2.89621	3.38669	0.000707402	0.0385412	1	0	0	837	252	1	1	217426992	217631082	-1	protein_coding	G-patch domain containing 2 [Source:HGNC Symbol;Acc:HGNC:25499]
AC011455.6	ENSG00000287271.1	239.239	11.3922	3.36456	3.38595	0.000709323	0.0385412	0	0	0	1411	0	278	#N/A	#N/A	#N/A	#N/A	#N/A	#N/A
C17orf75	ENSG00000108666.10	141.545	9.61186	2.84018	3.38424	0.000713749	0.0385412	0	0	1	665	398	2	17	32324565	32350023	-1	protein_coding	chromosome 17 open reading frame 75 [Source:HGNC Symbol;Acc:HGNC:30173]
NADSYN1	ENSG00000172890.13	94.6054	10.0538	2.97325	3.38142	0.000721112	0.0385412	0	0	0	241	557	3	11	71453109	71524107	1	protein_coding	NAD synthetase 1 [Source:HGNC Symbol;Acc:HGNC:29832]
FANCC	ENSG00000158169.13	108.97	10.2579	3.03547	3.37935	0.000726573	0.0385412	0	0	0	1	222	851	9	95099054	95426796	-1	protein_coding	FA complementation group C [Source:HGNC Symbol;Acc:HGNC:3584]
PLPPR2	ENSG00000105520.10	115.461	7.98055	2.36523	3.3741	0.000740567	0.0385412	1	0	2	362	448	139	19	11355386	11365698	1	protein_coding	phospholipid phosphatase related 2 [Source:HGNC Symbol;Acc:HGNC:29566]
MRPS28	ENSG00000147586.10	63.1003	9.46938	2.80924	3.37079	0.000749518	0.0385412	0	0	0	274	139	75	8	79918717	80030289	-1	protein_coding	mitochondrial ribosomal protein S28 [Source:HGNC Symbol;Acc:HGNC:14513]
PTGIS	ENSG00000124212.6	132.24	9.60876	2.85084	3.3705	0.000750328	0.0385412	1	0	0	1	512	780	20	49503874	49568146	-1	protein_coding	prostaglandin I2 synthase [Source:HGNC Symbol;Acc:HGNC:9603]
PAX8-AS1	ENSG00000189223.15	140.768	9.60388	2.85257	3.36675	0.000760595	0.0385412	0	0	1	1	796	569	2	113211522	113276581	1	processed_transcript	PAX8 antisense RNA 1 [Source:HGNC Symbol;Acc:HGNC:49271]
R3HDM2	ENSG00000179912.20	66.3547	9.54202	2.83534	3.36538	0.000764375	0.0385412	0	0	0	236	265	33	12	57253762	57431005	-1	protein_coding	R3H domain containing 2 [Source:HGNC Symbol;Acc:HGNC:29167]
BTN2A1	ENSG00000112763.17	76.1787	9.74148	2.89562	3.36421	0.000767624	0.0385412	0	0	0	17	614	94	6	26457904	26476621	1	protein_coding	butyrophilin subfamily 2 member A1 [Source:HGNC Symbol;Acc:HGNC:1136]
WAC-AS1	ENSG00000254635.6	91.669	8.98683	2.67276	3.36238	0.00077274	0.0385412	0	1	0	39	199	644	10	28522652	28532743	-1	antisense	WAC antisense RNA 1 (head to head) [Source:HGNC Symbol;Acc:HGNC:27347]
TUFT1	ENSG00000143367.16	71.1898	9.64373	2.87406	3.35544	0.000792388	0.0391969	0	0	0	81	27	559	1	151540305	151583583	1	protein_coding	tuftelin 1 [Source:HGNC Symbol;Acc:HGNC:12422]
RB1	ENSG00000139687.15	114.319	10.327	3.08053	3.35236	0.00080126	0.0391969	0	0	0	1	72	1060	13	48303726	48599436	1	protein_coding	RB transcriptional corepressor 1 [Source:HGNC Symbol;Acc:HGNC:9884]
INSIG2	ENSG00000125629.15	81.8081	9.84436	2.93742	3.35136	0.000804165	0.0391969	0	0	0	6	134	665	2	118088452	118110997	1	protein_coding	insulin induced gene 2 [Source:HGNC Symbol;Acc:HGNC:20452]
CYB561D2	ENSG00000114395.10	99.9849	10.1338	3.03049	3.34394	0.000825986	0.0396156	0	0	0	1	214	770	3	50350695	50358460	1	protein_coding	cytochrome b561 family member D2 [Source:HGNC Symbol;Acc:HGNC:30253]
NDC1	ENSG00000058804.12	95.9465	10.0743	3.01299	3.34363	0.000826912	0.0396156	0	0	0	1	416	520	1	53765460	53838860	-1	protein_coding	NDC1 transmembrane nucleoporin [Source:HGNC Symbol;Acc:HGNC:25525]
TRIM4	ENSG00000146833.15	253.416	10.4476	3.13058	3.33728	0.000846041	0.0396156	0	1	0	0	578	1916	7	99876958	99919600	-1	protein_coding	tripartite motif containing 4 [Source:HGNC Symbol;Acc:HGNC:16275]
TMEM161B	ENSG00000164180.13	116.913	9.43044	2.8264	3.33655	0.000848247	0.0396156	1	0	0	700	110	5	5	88189633	88269476	-1	protein_coding	transmembrane protein 161B [Source:HGNC Symbol;Acc:HGNC:28483]
SEC24A	ENSG00000113615.13	187.728	11.0424	3.32102	3.32501	0.00088415	0.0403448	0	0	0	729	0	781	5	134648789	134727823	1	protein_coding	SEC24 homolog A, COPII coat complex component [Source:HGNC Symbol;Acc:HGNC:10703]
SUMO1	ENSG00000116030.16	434.177	9.29224	2.79724	3.32193	0.000893968	0.0405056	0	0	4	2436	6	677	2	202206180	202238608	-1	protein_coding	small ubiquitin-like modifier 1 [Source:HGNC Symbol;Acc:HGNC:12502]
MAN2B2	ENSG00000013288.9	138.893	7.93551	2.39776	3.30954	0.000934478	0.0411811	0	1	2	443	602	90	4	6575175	6623362	1	protein_coding	mannosidase alpha class 2B member 2 [Source:HGNC Symbol;Acc:HGNC:29623]
ADNP2	ENSG00000101544.9	89.6224	9.97572	3.02765	3.29487	0.000984672	0.0416288	0	0	0	304	421	1	18	80109031	80147523	1	protein_coding	ADNP homeobox 2 [Source:HGNC Symbol;Acc:HGNC:23803]
EIF1B	ENSG00000114784.4	217.523	9.51745	2.89383	3.28888	0.00100587	0.0416288	1	0	1	0	1526	574	3	40309684	40312424	1	protein_coding	eukaryotic translation initiation factor 1B [Source:HGNC Symbol;Acc:HGNC:30792]
BTN3A1	ENSG00000026950.17	173.057	10.925	3.32429	3.28643	0.00101468	0.0416288	0	0	0	790	524	0	6	26402237	26415216	1	protein_coding	butyrophilin subfamily 3 member A1 [Source:HGNC Symbol;Acc:HGNC:1138]
SEL1L3	ENSG00000091490.11	168.325	10.885	3.32257	3.27608	0.00105258	0.0421527	0	0	0	757	526	0	4	25747427	25863760	-1	protein_coding	SEL1L family member 3 [Source:HGNC Symbol;Acc:HGNC:29108]
NOC3L	ENSG00000173145.11	82.4016	9.85475	3.01478	3.26881	0.00108001	0.0421527	0	0	0	1	554	242	10	94333226	94362959	-1	protein_coding	NOC3 like DNA replication regulator [Source:HGNC Symbol;Acc:HGNC:24034]
DNAJC13	ENSG00000138246.17	49.8871	9.13076	2.79425	3.26769	0.00108428	0.0421527	0	0	0	68	94	297	3	132417526	132539032	1	protein_coding	DnaJ heat shock protein family (Hsp40) member C13 [Source:HGNC Symbol;Acc:HGNC:30343]
PPP1R15B	ENSG00000158615.9	79.1913	9.79744	3.00588	3.25943	0.00111638	0.0421527	0	0	0	1	325	448	1	204403387	204411791	-1	protein_coding	protein phosphatase 1 regulatory subunit 15B [Source:HGNC Symbol;Acc:HGNC:14951]
PPT1	ENSG00000131238.17	116.735	7.72362	2.37273	3.25516	0.00113329	0.0421527	1	2	0	267	596	138	1	40071461	40097727	-1	protein_coding	palmitoyl-protein thioesterase 1 [Source:HGNC Symbol;Acc:HGNC:9325]
AP5B1	ENSG00000254470.3	157.549	10.7896	3.31634	3.25346	0.00114009	0.0421527	0	0	0	625	612	0	11	65775893	65780802	-1	protein_coding	adaptor related protein complex 5 subunit beta 1 [Source:HGNC Symbol;Acc:HGNC:25104]
AC006504.5	ENSG00000267575.7	77.9789	9.77519	3.00622	3.25166	0.00114734	0.0421527	0	0	0	1	298	464	19	27793463	27918863	1	lincRNA	0
FAM92A	ENSG00000188343.13	55.9896	9.2973	2.8606	3.25012	0.00115356	0.0421527	0	0	0	21	418	91	8	93698561	93731527	1	protein_coding	family with sequence similarity 92 member A [Source:HGNC Symbol;Acc:HGNC:30452]
NUP188	ENSG00000095319.14	144.746	8.36619	2.57688	3.24663	0.00116779	0.0421527	0	2	0	395	260	576	9	128947699	129007096	1	protein_coding	nucleoporin 188 [Source:HGNC Symbol;Acc:HGNC:17859]
RNF44	ENSG00000146083.12	160.494	8.51108	2.62436	3.24311	0.00118232	0.0421527	0	2	0	782	223	195	5	176526697	176538025	-1	protein_coding	ring finger protein 44 [Source:HGNC Symbol;Acc:HGNC:19180]
DMAC1	ENSG00000137038.8	146.441	8.55129	2.63738	3.24234	0.00118552	0.0421527	0	1	1	553	603	2	9	7796490	7888380	-1	protein_coding	distal membrane arm assembly complex 1 [Source:HGNC Symbol;Acc:HGNC:30536]
PNP	ENSG00000198805.11	75.6903	8.70945	2.68645	3.24199	0.00118699	0.0421527	0	1	0	18	390	318	14	20468954	20477094	1	protein_coding	purine nucleoside phosphorylase [Source:HGNC Symbol;Acc:HGNC:7892]
SNX19	ENSG00000120451.10	176.62	10.0278	3.09491	3.24008	0.00119496	0.0421527	1	0	0	0	1016	699	11	130875436	130916509	-1	protein_coding	sorting nexin 19 [Source:HGNC Symbol;Acc:HGNC:21532]
FRMD4B	ENSG00000114541.15	250.91	9.32061	2.88041	3.23586	0.00121277	0.0421527	2	0	1	1303	0	551	3	69169990	69542583	-1	protein_coding	FERM domain containing 4B [Source:HGNC Symbol;Acc:HGNC:24886]
MIIP	ENSG00000116691.11	72.2142	9.66396	2.98691	3.23544	0.00121457	0.0421527	0	0	0	400	115	3	1	12019466	12032045	1	protein_coding	migration and invasion inhibitory protein [Source:HGNC Symbol;Acc:HGNC:25715]
ZFP90	ENSG00000184939.16	144.22	10.6622	3.29554	3.23534	0.00121498	0.0421527	0	0	0	0	758	646	16	68530090	68576072	1	protein_coding	ZFP90 zinc finger protein [Source:HGNC Symbol;Acc:HGNC:23329]
ECI2	ENSG00000198721.12	98.3505	9.18121	2.84086	3.23184	0.00122997	0.0421527	1	0	0	1	336	626	6	4115689	4135597	-1	protein_coding	enoyl-CoA delta isomerase 2 [Source:HGNC Symbol;Acc:HGNC:14601]
OTULIN	ENSG00000154124.5	78.0151	9.77555	3.02529	3.23128	0.00123238	0.0421527	0	0	0	327	277	1	5	14664664	14699711	1	protein_coding	OTU deubiquitinase with linear linkage specificity [Source:HGNC Symbol;Acc:HGNC:25118]
RRS1	ENSG00000179041.4	142.003	10.6398	3.29552	3.22857	0.00124409	0.0421527	0	0	0	0	783	598	8	66429028	66430733	1	protein_coding	ribosome biogenesis regulator homolog [Source:HGNC Symbol;Acc:HGNC:17083]
GOSR2	ENSG00000108433.16	285.479	6.63935	2.0572	3.22738	0.0012493	0.0421527	6	8	2	482	636	1431	17	46923075	46975524	1	protein_coding	golgi SNAP receptor complex member 2 [Source:HGNC Symbol;Acc:HGNC:4431]
IVNS1ABP	ENSG00000116679.16	207.754	8.8737	2.7499	3.22691	0.00125135	0.0421527	0	2	0	993	550	11	1	185296388	185317329	-1	protein_coding	influenza virus NS1A binding protein [Source:HGNC Symbol;Acc:HGNC:16951]
SDK1	ENSG00000146555.19	57.5529	9.33682	2.90579	3.21318	0.00131275	0.0433882	0	0	0	127	361	8	7	3301448	4269000	1	protein_coding	sidekick cell adhesion molecule 1 [Source:HGNC Symbol;Acc:HGNC:19307]
CSNK1G3	ENSG00000151292.17	140.063	10.62	3.30612	3.21222	0.00131714	0.0433882	0	0	0	0	1007	346	5	123512099	123617045	1	protein_coding	casein kinase 1 gamma 3 [Source:HGNC Symbol;Acc:HGNC:2456]
TP73-AS1	ENSG00000227372.12	139.372	10.6129	3.30507	3.21108	0.00132238	0.0433882	0	0	0	0	342	1030	1	3735511	3747373	-1	transcribed_unitary_pseudogene	TP73 antisense RNA 1 [Source:HGNC Symbol;Acc:HGNC:29052]
SYN2	ENSG00000157152.17	60.7163	8.39344	2.61472	3.21007	0.00132703	0.0433882	0	0	1	56	191	320	3	12004402	12191400	1	protein_coding	synapsin II [Source:HGNC Symbol;Acc:HGNC:11495]
RNPEPL1	ENSG00000142327.13	69.2436	9.60379	3.00416	3.19684	0.00138944	0.0439313	0	0	0	1	431	239	2	240565804	240581372	1	protein_coding	arginyl aminopeptidase like 1 [Source:HGNC Symbol;Acc:HGNC:10079]
RNF170	ENSG00000120925.16	127.64	10.486	3.2912	3.18607	0.00144217	0.0452631	0	0	0	0	532	716	8	42849637	42897290	-1	protein_coding	ring finger protein 170 [Source:HGNC Symbol;Acc:HGNC:25358]
RBM15	ENSG00000162775.16	130.307	10.5157	3.31014	3.17681	0.00148904	0.0458397	0	0	0	538	476	0	1	110338506	110346681	1	protein_coding	RNA binding motif protein 15 [Source:HGNC Symbol;Acc:HGNC:14959]
LRCH3	ENSG00000186001.14	240.367	8.46445	2.66591	3.17506	0.00149803	0.0458969	1	1	2	0	1962	344	3	197791226	197888436	1	protein_coding	leucine rich repeats and calponin homology domain containing 3 [Source:HGNC Symbol;Acc:HGNC:28637]
SEC31B	ENSG00000075826.17	134.598	10.5624	3.32889	3.17295	0.00150898	0.0459028	0	0	0	737	0	241	10	100486642	100519864	-1	protein_coding	SEC31 homolog B, COPII coat complex component [Source:HGNC Symbol;Acc:HGNC:23197]
MYORG	ENSG00000164976.9	146.247	10.6821	3.37061	3.1692	0.0015286	0.0459028	0	0	0	916	87	0	9	34366670	34376853	-1	protein_coding	myogenesis regulating glycosidase (putative) [Source:HGNC Symbol;Acc:HGNC:19918]
FDX1	ENSG00000137714.3	129.281	10.5042	3.3201	3.16383	0.00155707	0.0459028	0	0	0	654	300	0	11	110429883	110464881	1	protein_coding	ferredoxin 1 [Source:HGNC Symbol;Acc:HGNC:3638]
RPL36A	ENSG00000241343.9	59.7155	9.39025	2.96834	3.16347	0.00155899	0.0459028	0	0	0	2	426	148	X	101390824	101396154	1	protein_coding	ribosomal protein L36a [Source:HGNC Symbol;Acc:HGNC:10359]
AEBP1	ENSG00000106624.11	123.918	10.4433	3.3035	3.16128	0.00157076	0.0459028	0	0	0	0	275	946	7	44104361	44114562	1	protein_coding	AE binding protein 1 [Source:HGNC Symbol;Acc:HGNC:303]
HEATR5B	ENSG00000008869.12	87.8177	9.01771	2.85326	3.16049	0.00157504	0.0459028	1	0	0	1	164	700	2	36968383	37084342	-1	protein_coding	HEAT repeat containing 5B [Source:HGNC Symbol;Acc:HGNC:29273]
SCNN1D	ENSG00000162572.21	67.8512	9.57409	3.02941	3.16038	0.00157563	0.0459028	0	0	0	338	164	1	1	1280436	1292029	1	protein_coding	sodium channel epithelial 1 delta subunit [Source:HGNC Symbol;Acc:HGNC:10601]
AP3M1	ENSG00000185009.12	65.5554	8.50105	2.69008	3.16014	0.00157691	0.0459028	0	1	0	159	375	23	10	74120255	74151063	-1	protein_coding	adaptor related protein complex 3 subunit mu 1 [Source:HGNC Symbol;Acc:HGNC:569]
TMEM260	ENSG00000070269.14	117.949	8.87383	2.81097	3.15686	0.00159476	0.0459028	2	0	0	332	649	2	14	56488354	56650606	1	protein_coding	transmembrane protein 260 [Source:HGNC Symbol;Acc:HGNC:20185]
NDUFB5	ENSG00000136521.13	118.423	10.3779	3.28804	3.15625	0.00159811	0.0459028	0	0	0	0	619	534	3	179604690	179627647	1	protein_coding	NADH:ubiquinone oxidoreductase subunit B5 [Source:HGNC Symbol;Acc:HGNC:7700]
EPB41L1	ENSG00000088367.23	121.815	10.4186	3.30573	3.15168	0.00162333	0.0461795	0	0	0	0	920	255	20	36091504	36232799	1	protein_coding	erythrocyte membrane protein band 4.1 like 1 [Source:HGNC Symbol;Acc:HGNC:3378]
ELP1	ENSG00000070061.15	125.399	10.4603	3.32681	3.14423	0.00166526	0.0461795	0	0	0	689	0	221	9	108867517	108934116	-1	protein_coding	elongator complex protein 1 [Source:HGNC Symbol;Acc:HGNC:5959]
LRRC37BP1	ENSG00000250462.8	135.727	10.5744	3.36388	3.14352	0.00166929	0.0461795	0	0	0	846	0	90	17	30629680	30637466	1	transcribed_unprocessed_pseudogene	leucine rich repeat containing 37B pseudogene 1 [Source:HGNC Symbol;Acc:HGNC:25390]
SPEG	ENSG00000072195.15	93.5122	9.0113	2.86974	3.14011	0.00168882	0.0461795	0	1	0	431	274	1	2	219434846	219498287	1	protein_coding	SPEG complex locus [Source:HGNC Symbol;Acc:HGNC:16901]
SLC25A4	ENSG00000151729.11	213.372	9.74046	3.10369	3.13834	0.00169905	0.0461795	2	0	0	782	0	955	4	185143241	185150382	1	protein_coding	solute carrier family 25 member 4 [Source:HGNC Symbol;Acc:HGNC:10990]
ZFYVE27	ENSG00000155256.17	60.3996	9.40668	2.99962	3.13596	0.00171294	0.0461795	0	0	0	1	382	202	10	97737121	97760907	1	protein_coding	zinc finger FYVE-type containing 27 [Source:HGNC Symbol;Acc:HGNC:26559]
REEP3	ENSG00000165476.14	138.197	9.67359	3.08529	3.13539	0.00171626	0.0461795	1	0	0	0	530	822	10	63521363	63625123	1	protein_coding	receptor accessory protein 3 [Source:HGNC Symbol;Acc:HGNC:23711]
SMAD7	ENSG00000101665.9	176.216	9.10188	2.90386	3.13441	0.00172201	0.0461795	1	1	0	883	0	434	18	48919853	48952052	-1	protein_coding	SMAD family member 7 [Source:HGNC Symbol;Acc:HGNC:6773]
ERCC6L2	ENSG00000182150.16	118.739	10.3815	3.31244	3.1341	0.0017238	0.0461795	0	0	0	578	0	320	9	95875701	96014571	1	protein_coding	ERCC excision repair 6 like 2 [Source:HGNC Symbol;Acc:HGNC:26922]
CP	ENSG00000047457.14	63.6951	9.48333	3.02632	3.13362	0.00172663	0.0461795	0	0	0	1	93	535	3	149162410	149222055	-1	protein_coding	ceruloplasmin [Source:HGNC Symbol;Acc:HGNC:2295]
PCBP1-AS1	ENSG00000179818.14	62.2045	9.44877	3.0173	3.13153	0.00173896	0.0461795	0	0	0	277	1	205	2	69962263	70103220	-1	processed_transcript	PCBP1 antisense RNA 1 [Source:HGNC Symbol;Acc:HGNC:42948]
PAQR5	ENSG00000137819.14	116.694	10.3567	3.30874	3.1301	0.00174749	0.0461795	0	0	0	0	203	949	15	69298947	69407780	1	protein_coding	progestin and adipoQ receptor family member 5 [Source:HGNC Symbol;Acc:HGNC:29645]
RP9	ENSG00000164610.9	147.932	9.77185	3.12513	3.12687	0.0017668	0.0461795	1	0	0	820	0	249	7	33094797	33109401	-1	protein_coding	RP9, pre-mRNA splicing factor [Source:HGNC Symbol;Acc:HGNC:10288]
PRPF39	ENSG00000185246.18	109.518	10.2651	3.28882	3.12121	0.00180108	0.0461795	0	0	0	0	683	379	14	45084099	45116282	1	protein_coding	pre-mRNA processing factor 39 [Source:HGNC Symbol;Acc:HGNC:20314]
IFT80	ENSG00000068885.15	108.382	10.2501	3.28524	3.12004	0.00180829	0.0461795	0	0	0	0	444	616	3	160256986	160399880	-1	protein_coding	intraflagellar transport 80 [Source:HGNC Symbol;Acc:HGNC:29262]
ZNF347	ENSG00000197937.12	207.915	9.70322	3.1106	3.11941	0.00181215	0.0461795	2	0	0	967	602	0	19	53124072	53159075	-1	protein_coding	zinc finger protein 347 [Source:HGNC Symbol;Acc:HGNC:16447]
RTN1	ENSG00000139970.17	143.443	9.62691	3.08914	3.11638	0.00183088	0.0461795	0	0	1	0	464	942	14	59595976	59870966	-1	protein_coding	reticulon 1 [Source:HGNC Symbol;Acc:HGNC:10467]
VTRNA1-2	ENSG00000202111.1	112.098	10.2987	3.30477	3.11631	0.00183128	0.0461795	0	0	0	0	211	895	5	140718925	140719013	1	misc_RNA	vault RNA 1-2 [Source:HGNC Symbol;Acc:HGNC:12655]
CWF19L1	ENSG00000095485.18	107.586	10.2394	3.2872	3.11494	0.00183981	0.0461795	0	0	0	0	652	392	10	100232298	100267680	-1	protein_coding	CWF19 like cell cycle control factor 1 [Source:HGNC Symbol;Acc:HGNC:25613]
OS9	ENSG00000135506.16	123.95	10.4435	3.35654	3.11137	0.00186219	0.0462307	0	0	0	766	0	92	12	57693955	57721557	1	protein_coding	OS9, endoplasmic reticulum lectin [Source:HGNC Symbol;Acc:HGNC:16994]
HES6	ENSG00000144485.11	108.466	10.2512	3.296	3.11019	0.00186968	0.0462307	0	0	0	0	774	274	2	238238267	238240662	-1	protein_coding	hes family bHLH transcription factor 6 [Source:HGNC Symbol;Acc:HGNC:18254]
KANK1	ENSG00000107104.18	105.925	10.217	3.28648	3.10879	0.00187854	0.0462307	0	0	0	0	639	389	9	470291	746106	1	protein_coding	KN motif and ankyrin repeat domains 1 [Source:HGNC Symbol;Acc:HGNC:19309]
PDCD4	ENSG00000150593.18	46.5004	9.02914	2.90543	3.10768	0.00188564	0.0462307	0	0	0	131	6	261	10	110871795	110900006	1	protein_coding	programmed cell death 4 [Source:HGNC Symbol;Acc:HGNC:8763]
MTFR1	ENSG00000066855.16	106.091	10.2192	3.29395	3.10243	0.0019194	0.0466015	0	0	0	0	270	774	8	65644734	65771261	1	protein_coding	mitochondrial fission regulator 1 [Source:HGNC Symbol;Acc:HGNC:29510]
UBE2G1	ENSG00000132388.12	103.048	10.1773	3.28248	3.10048	0.0019321	0.046652	0	0	0	0	495	510	17	4269259	4366628	-1	protein_coding	ubiquitin conjugating enzyme E2 G1 [Source:HGNC Symbol;Acc:HGNC:12482]
PPIL4	ENSG00000131013.4	257.397	8.122	2.62021	3.09975	0.00193682	0.046652	0	1	4	1399	2	465	6	149504733	149546038	-1	protein_coding	peptidylprolyl isomerase like 4 [Source:HGNC Symbol;Acc:HGNC:15702]
SLC38A10	ENSG00000157637.13	102.508	10.1697	3.28506	3.09574	0.00196326	0.046652	0	0	0	0	614	381	17	81245000	81295547	-1	protein_coding	solute carrier family 38 member 10 [Source:HGNC Symbol;Acc:HGNC:28237]
TMX3	ENSG00000166479.10	38.9652	8.77441	2.83582	3.09414	0.00197385	0.046652	0	0	0	29	55	287	18	68673688	68715298	-1	protein_coding	thioredoxin related transmembrane protein 3 [Source:HGNC Symbol;Acc:HGNC:24718]
BUD13	ENSG00000137656.12	45.3239	8.99198	2.90739	3.09281	0.00198273	0.046652	0	0	0	180	170	6	11	116748170	116772988	-1	protein_coding	BUD13 homolog [Source:HGNC Symbol;Acc:HGNC:28199]
GNG5	ENSG00000174021.11	50.1488	9.13843	2.95576	3.09174	0.00198986	0.046652	0	0	0	3	77	414	1	84498325	84506565	-1	protein_coding	G protein subunit gamma 5 [Source:HGNC Symbol;Acc:HGNC:4408]
ATP11C	ENSG00000101974.14	56.0825	9.29941	3.00814	3.09142	0.00199201	0.046652	0	0	0	179	1	290	X	139726346	139945276	-1	protein_coding	ATPase phospholipid transporting 11C [Source:HGNC Symbol;Acc:HGNC:13554]
TNRC6C	ENSG00000078687.17	147.632	9.66782	3.12981	3.08894	0.00200869	0.046652	0	0	1	0	1277	139	17	77959240	78108835	1	protein_coding	trinucleotide repeat containing 6C [Source:HGNC Symbol;Acc:HGNC:29318]
AC026356.2	ENSG00000276115.1	72.3409	8.73753	2.82884	3.08873	0.00201015	0.046652	1	0	0	1	451	248	12	32352349	32354144	1	sense_intronic	novel transcript, sense intronic to BICD1
DENND4C	ENSG00000137145.20	78.2377	8.7555	2.83569	3.08761	0.00201771	0.046652	0	0	1	1	217	549	9	19230435	19373545	1	protein_coding	DENN domain containing 4C [Source:HGNC Symbol;Acc:HGNC:26079]
RTL10	ENSG00000215012.9	81.8642	8.82032	2.86434	3.07935	0.00207449	0.0474993	0	0	1	117	613	1	22	19846138	19854896	-1	protein_coding	retrotransposon Gag like 10 [Source:HGNC Symbol;Acc:HGNC:26112]
CPSF4	ENSG00000160917.15	104.556	10.1982	3.31473	3.07664	0.00209346	0.0477636	0	0	0	0	135	899	7	99438922	99457371	1	protein_coding	cleavage and polyadenylation specific factor 4 [Source:HGNC Symbol;Acc:HGNC:2327]
XKR8	ENSG00000158156.7	131.831	9.50419	3.09351	3.0723	0.00212415	0.0482926	0	1	0	0	745	534	1	27959462	27968096	1	protein_coding	XK related 8 [Source:HGNC Symbol;Acc:HGNC:25508]
COMMD8	ENSG00000169019.11	99.3695	10.1247	3.29962	3.06845	0.00215173	0.048309	0	0	0	239	0	632	4	47450796	47463719	-1	protein_coding	COMM domain containing 8 [Source:HGNC Symbol;Acc:HGNC:26036]
SUPT7L	ENSG00000119760.16	57.9738	9.34757	3.04732	3.06747	0.00215876	0.048309	0	0	0	1	45	528	2	27650812	27663840	-1	protein_coding	SPT7 like, STAGA complex gamma subunit [Source:HGNC Symbol;Acc:HGNC:30632]
CHID1	ENSG00000177830.18	500.206	6.54964	2.13542	3.06714	0.00216116	0.048309	1	8	19	1746	1121	1156	11	867860	915058	-1	protein_coding	chitinase domain containing 1 [Source:HGNC Symbol;Acc:HGNC:28474]
AC004263.2	ENSG00000286067.1	94.8646	10.0579	3.28012	3.06631	0.00216715	0.048309	0	0	0	0	512	411	#N/A	#N/A	#N/A	#N/A	#N/A	#N/A
RAB30-DT	ENSG00000246067.8	99.2684	7.96895	2.59982	3.0652	0.00217524	0.048309	2	0	1	1	526	435	#N/A	#N/A	#N/A	#N/A	#N/A	#N/A
NUDT19	ENSG00000213965.3	127.25	9.45394	3.08563	3.06386	0.00218504	0.048309	0	0	1	0	825	406	19	32691961	32713796	1	protein_coding	nudix hydrolase 19 [Source:HGNC Symbol;Acc:HGNC:32036]
CDK8	ENSG00000132964.12	99.402	10.1252	3.30688	3.06186	0.00219969	0.048309	0	0	0	185	686	0	13	26254104	26405238	1	protein_coding	cyclin dependent kinase 8 [Source:HGNC Symbol;Acc:HGNC:1779]
NFATC2IP	ENSG00000176953.12	136.555	9.65665	3.15498	3.06077	0.00220771	0.048309	1	0	0	0	59	1295	16	28950807	28967097	1	protein_coding	nuclear factor of activated T cells 2 interacting protein [Source:HGNC Symbol;Acc:HGNC:25906]
EXOSC2	ENSG00000130713.16	94.6149	10.0541	3.28487	3.06073	0.00220798	0.048309	0	0	0	0	294	635	9	130693721	130704894	1	protein_coding	exosome component 2 [Source:HGNC Symbol;Acc:HGNC:17097]
TCHP	ENSG00000139437.18	153.766	7.94594	2.59804	3.05843	0.00222497	0.048309	0	2	1	430	847	2	12	109900264	109983841	1	protein_coding	trichoplein keratin filament binding [Source:HGNC Symbol;Acc:HGNC:28135]
PLEKHH3	ENSG00000068137.15	175.522	7.89877	2.58339	3.05752	0.00223175	0.048309	2	0	3	1	1284	402	17	42667914	42676994	-1	protein_coding	pleckstrin homology, MyTH4 and FERM domain containing H3 [Source:HGNC Symbol;Acc:HGNC:26105]
TEP1	ENSG00000129566.13	128.172	8.75294	2.86406	3.05613	0.00224211	0.048309	1	0	1	0	752	490	14	20365667	20413429	-1	protein_coding	telomerase associated protein 1 [Source:HGNC Symbol;Acc:HGNC:11726]
POU3F3	ENSG00000198914.4	92.8052	10.0262	3.28205	3.05487	0.00225161	0.048309	0	0	0	0	320	590	2	104855511	104858574	1	protein_coding	POU class 3 homeobox 3 [Source:HGNC Symbol;Acc:HGNC:9216]
PPP1R3E	ENSG00000235194.9	69.9538	8.59254	2.81377	3.05375	0.00226002	0.048309	0	1	0	182	2	420	14	23295643	23302848	-1	protein_coding	protein phosphatase 1 regulatory subunit 3E [Source:HGNC Symbol;Acc:HGNC:14943]
LINC00294	ENSG00000280798.1	103.448	10.1826	3.33801	3.0505	0.00228462	0.0483866	0	0	0	619	0	107	11	33076149	33079454	1	lincRNA	long intergenic non-protein coding RNA 294 [Source:HGNC Symbol;Acc:HGNC:27456]
CLK3	ENSG00000179335.18	170.637	8.75998	2.87278	3.0493	0.00229374	0.0483866	0	1	1	0	642	1025	15	74598500	74645414	1	protein_coding	CDC like kinase 3 [Source:HGNC Symbol;Acc:HGNC:2071]
ST6GALNAC4	ENSG00000136840.19	49.717	9.12595	2.99461	3.04746	0.00230784	0.0485249	0	0	0	1	146	341	9	127907886	127917038	-1	protein_coding	ST6 N-acetylgalactosaminide alpha-2,6-sialyltransferase 4 [Source:HGNC Symbol;Acc:HGNC:17846]
DIPK2A	ENSG00000181744.8	90.4442	9.98906	3.28135	3.0442	0.00233302	0.0485249	0	0	0	0	308	579	3	143971798	144048719	1	protein_coding	divergent protein kinase domain 2A [Source:HGNC Symbol;Acc:HGNC:28490]
MVK	ENSG00000110921.14	204.403	7.26039	2.38626	3.04259	0.00234555	0.0485249	0	5	1	723	722	192	12	109573255	109598117	1	protein_coding	mevalonate kinase [Source:HGNC Symbol;Acc:HGNC:7530]
GAS8	ENSG00000141013.17	120.318	9.37302	3.0855	3.03776	0.0023834	0.04915	0	0	1	0	339	842	16	90019629	90044975	1	protein_coding	growth arrest specific 8 [Source:HGNC Symbol;Acc:HGNC:4166]
TEAD3	ENSG00000007866.21	95.1929	8.5646	2.82116	3.03584	0.00239864	0.0493063	2	0	0	1	403	524	6	35473597	35497076	-1	protein_coding	TEA domain transcription factor 3 [Source:HGNC Symbol;Acc:HGNC:11716]
DOCK9	ENSG00000088387.19	110.066	9.34496	3.08104	3.03306	0.00242088	0.0495436	1	0	0	0	720	345	13	98793429	99086625	-1	protein_coding	dedicator of cytokinesis 9 [Source:HGNC Symbol;Acc:HGNC:14132]
NPTXR	ENSG00000221890.4	47.2237	9.05172	2.98577	3.03162	0.00243243	0.0495436	0	0	0	1	203	257	22	38818452	38843982	-1	protein_coding	neuronal pentraxin receptor [Source:HGNC Symbol;Acc:HGNC:7954]
LGMN	ENSG00000100600.15	126.668	9.4461	3.11597	3.03152	0.00243329	0.0495436	0	1	0	0	197	1052	14	92703807	92748702	-1	protein_coding	legumain [Source:HGNC Symbol;Acc:HGNC:9472]
RBM4	ENSG00000173933.20	89.3229	9.97094	3.29483	3.02624	0.00247615	0.0497608	0	0	0	227	0	550	11	66638617	66668374	1	protein_coding	RNA binding motif protein 4 [Source:HGNC Symbol;Acc:HGNC:9901]
RCOR1	ENSG00000089902.10	85.8518	9.91388	3.27769	3.02466	0.00248915	0.0497608	0	0	0	0	497	337	14	102592661	102730576	1	protein_coding	REST corepressor 1 [Source:HGNC Symbol;Acc:HGNC:17441]
NSUN5	ENSG00000130305.17	123.006	9.40453	3.11206	3.02196	0.00251143	0.0497608	0	0	1	0	152	1063	7	73302517	73308867	-1	protein_coding	NOP2/Sun RNA methyltransferase family member 5 [Source:HGNC Symbol;Acc:HGNC:16385]
SMC5	ENSG00000198887.9	88.2276	9.95325	3.29409	3.02155	0.00251485	0.0497608	0	0	0	0	667	184	9	70258962	70354888	1	protein_coding	structural maintenance of chromosomes 5 [Source:HGNC Symbol;Acc:HGNC:20465]
P3H2	ENSG00000090530.10	122.014	9.39265	3.10921	3.02091	0.00252012	0.0497608	0	0	1	635	0	266	3	189956728	190122437	-1	protein_coding	prolyl 3-hydroxylase 2 [Source:HGNC Symbol;Acc:HGNC:19317]
KMT5B	ENSG00000110066.15	119.98	9.36863	3.10153	3.02064	0.00252237	0.0497608	0	0	1	227	0	853	11	68154863	68213828	-1	protein_coding	lysine methyltransferase 5B [Source:HGNC Symbol;Acc:HGNC:24283]
ZBTB5	ENSG00000168795.5	87.2438	9.93708	3.29159	3.01893	0.0025367	0.0497608	0	0	0	0	647	195	9	37438114	37465399	-1	protein_coding	zinc finger and BTB domain containing 5 [Source:HGNC Symbol;Acc:HGNC:23836]
FAM76B	ENSG00000077458.13	67.491	8.54196	2.82947	3.01892	0.00253677	0.0497608	0	0	1	1	453	197	11	95768942	95790409	-1	protein_coding	family with sequence similarity 76 member B [Source:HGNC Symbol;Acc:HGNC:28492]
AGTR1	ENSG00000144891.17	42.5438	8.90118	2.94961	3.01775	0.00254661	0.0498022	0	0	0	2	280	129	3	148697784	148743008	1	protein_coding	angiotensin II receptor type 1 [Source:HGNC Symbol;Acc:HGNC:336]
NT5C	ENSG00000125458.7	45.6174	9.0018	2.98822	3.01243	0.00259165	0.0502293	0	0	0	1	281	160	17	75130225	75131795	-1	protein_coding	5', 3'-nucleotidase, cytosolic [Source:HGNC Symbol;Acc:HGNC:17144]
OXCT1	ENSG00000083720.13	82.4935	9.85633	3.27537	3.00922	0.00261915	0.0505194	0	0	0	0	333	474	5	41730065	41870519	-1	protein_coding	3-oxoacid CoA-transferase 1 [Source:HGNC Symbol;Acc:HGNC:8527]
ADAM9	ENSG00000168615.12	86.8394	9.93013	3.30312	3.00629	0.00264457	0.0506404	0	0	0	425	222	0	8	38996869	39105144	1	protein_coding	ADAM metallopeptidase domain 9 [Source:HGNC Symbol;Acc:HGNC:216]
AC010618.3	ENSG00000269439.6	85.0941	9.90096	3.29494	3.0049	0.00265668	0.0507214	0	0	0	213	509	0	19	17488990	17511889	-1	lincRNA	novel transcript
SDHAF2	ENSG00000167985.6	80.183	9.81534	3.27351	2.99842	0.00271387	0.0512075	0	0	0	0	411	370	11	61430042	61447529	1	protein_coding	succinate dehydrogenase complex assembly factor 2 [Source:HGNC Symbol;Acc:HGNC:26034]
ASTE1	ENSG00000034533.11	85.0936	9.90101	3.30209	2.9984	0.00271398	0.0512075	0	0	0	145	0	630	3	131013875	131027649	-1	protein_coding	asteroid homolog 1 [Source:HGNC Symbol;Acc:HGNC:25021]
RBAK	ENSG00000146587.18	133.151	9.51708	3.17532	2.9972	0.0027247	0.0512594	0	1	0	843	64	0	7	5045821	5069488	1	protein_coding	RB associated KRAB zinc finger [Source:HGNC Symbol;Acc:HGNC:17680]
GALNS	ENSG00000141012.13	82.3507	9.85383	3.29114	2.99405	0.00275303	0.0513328	0	0	0	0	168	644	16	88813734	88856970	-1	protein_coding	galactosamine (N-acetyl)-6-sulfatase [Source:HGNC Symbol;Acc:HGNC:4122]
COA3	ENSG00000183978.8	36.194	8.66752	2.89516	2.99379	0.00275531	0.0513328	0	0	0	126	6	166	17	42795147	42798704	-1	protein_coding	cytochrome c oxidase assembly factor 3 [Source:HGNC Symbol;Acc:HGNC:24990]
CCNYL1	ENSG00000163249.12	121.39	8.67456	2.8978	2.9935	0.00275798	0.0513328	1	0	1	0	1024	140	2	207711540	207761839	1	protein_coding	cyclin Y like 1 [Source:HGNC Symbol;Acc:HGNC:26868]
AHSA2P	ENSG00000173209.23	106.98	9.20343	3.07476	2.99322	0.00276051	0.0513328	0	0	1	0	607	431	2	61177418	61191203	1	transcribed_unitary_pseudogene	activator of HSP90 ATPase homolog 2, pseudogene [Source:HGNC Symbol;Acc:HGNC:20437]
SCN3A	ENSG00000153253.18	105.564	9.18422	3.0732	2.98849	0.00280361	0.0515266	0	0	1	0	451	579	2	165087522	165204067	-1	protein_coding	sodium voltage-gated channel alpha subunit 3 [Source:HGNC Symbol;Acc:HGNC:10590]
SMOX	ENSG00000088826.18	79.2158	9.79784	3.27891	2.98814	0.00280681	0.0515266	0	0	0	0	241	537	20	4120980	4187747	1	protein_coding	spermine oxidase [Source:HGNC Symbol;Acc:HGNC:15862]
B4GALT3	ENSG00000158850.15	78.9189	9.79241	3.27977	2.9857	0.00282927	0.0515266	0	0	0	0	525	239	1	161171310	161177968	-1	protein_coding	beta-1,4-galactosyltransferase 3 [Source:HGNC Symbol;Acc:HGNC:926]
ZKSCAN5	ENSG00000196652.11	39.3213	8.7876	2.94459	2.98432	0.00284205	0.0515266	0	0	0	2	125	258	7	99504651	99534700	1	protein_coding	zinc finger with KRAB and SCAN domains 5 [Source:HGNC Symbol;Acc:HGNC:12867]
MIRLET7BHG	ENSG00000197182.14	77.8632	9.773	3.27489	2.98422	0.00284301	0.0515266	0	0	0	0	281	482	22	46053869	46113928	1	lincRNA	MIRLET7B host gene [Source:HGNC Symbol;Acc:HGNC:37189]
APAF1	ENSG00000120868.13	126.932	8.55084	2.86657	2.98295	0.00285487	0.0515962	3	0	0	759	1	128	12	98645141	98735433	1	protein_coding	apoptotic peptidase activating factor 1 [Source:HGNC Symbol;Acc:HGNC:576]
C2orf49	ENSG00000135974.10	80.3896	9.81904	3.29283	2.98195	0.00286423	0.0516203	0	0	0	0	618	157	2	105337359	105349211	1	protein_coding	chromosome 2 open reading frame 49 [Source:HGNC Symbol;Acc:HGNC:28772]
PIP4P2	ENSG00000155099.8	79.9954	9.81171	3.29557	2.97724	0.00290858	0.0521275	0	0	0	373	0	240	8	90993796	91041064	-1	protein_coding	phosphatidylinositol-4,5-bisphosphate 4-phosphatase 2 [Source:HGNC Symbol;Acc:HGNC:25452]
CCNO	ENSG00000152669.9	82.2231	9.85159	3.31457	2.97221	0.00295662	0.0526949	0	0	0	0	84	730	5	55231152	55233680	-1	protein_coding	cyclin O [Source:HGNC Symbol;Acc:HGNC:18576]
POLR1C	ENSG00000171453.20	73.7368	9.69445	3.27043	2.96427	0.00303403	0.053482	0	0	0	0	332	388	6	43509702	43562419	1	protein_coding	RNA polymerase I and III subunit C [Source:HGNC Symbol;Acc:HGNC:20194]
NDUFA9	ENSG00000139180.11	107.115	7.58911	2.56328	2.96071	0.00306935	0.0539569	1	2	0	3	192	855	12	4649095	4694317	1	protein_coding	NADH:ubiquinone oxidoreductase subunit A9 [Source:HGNC Symbol;Acc:HGNC:7693]
GMPPA	ENSG00000144591.18	73.7527	9.69475	3.28056	2.95521	0.00312452	0.0542088	0	0	0	0	516	197	2	219498867	219506989	1	protein_coding	GDP-mannose pyrophosphorylase A [Source:HGNC Symbol;Acc:HGNC:22923]
HMGCR	ENSG00000113161.16	106.688	9.19881	3.11278	2.95517	0.00312496	0.0542088	0	0	1	125	840	0	5	75336329	75362104	1	protein_coding	3-hydroxy-3-methylglutaryl-CoA reductase [Source:HGNC Symbol;Acc:HGNC:5006]
REPS1	ENSG00000135597.18	106.884	9.20038	3.11446	2.95409	0.00313595	0.0542088	0	1	0	553	0	237	6	138903493	138988261	-1	protein_coding	RALBP1 associated Eps domain containing 1 [Source:HGNC Symbol;Acc:HGNC:15578]
AC079298.3	ENSG00000280241.4	72.7063	9.67414	3.27645	2.95263	0.00315083	0.0542088	0	0	0	0	480	224	4	154142122	154298819	1	antisense	novel transcript, antisense to DCHS2
NR2C1	ENSG00000120798.17	72.4974	9.67	3.27572	2.95203	0.00315696	0.0542088	0	0	0	0	221	491	12	95020229	95073703	-1	protein_coding	nuclear receptor subfamily 2 group C member 1 [Source:HGNC Symbol;Acc:HGNC:7971]
PPRC1	ENSG00000148840.11	239.637	7.84424	2.65746	2.95178	0.00315951	0.0542088	0	0	6	1148	52	609	10	102132994	102150331	1	protein_coding	peroxisome proliferator-activated receptor gamma, coactivator-related 1 [Source:HGNC Symbol;Acc:HGNC:30025]
TLK2	ENSG00000146872.17	53.39	8.29855	2.81268	2.95041	0.00317352	0.0543043	1	0	0	1	236	283	17	62458658	62615481	1	protein_coding	tousled like kinase 2 [Source:HGNC Symbol;Acc:HGNC:11842]
TSTA3	ENSG00000104522.16	37.4519	8.71676	2.95651	2.94833	0.00319499	0.0543824	0	0	0	135	163	2	8	143612618	143618048	-1	protein_coding	tissue specific transplantation antigen P35B [Source:HGNC Symbol;Acc:HGNC:12390]
CDK19	ENSG00000155111.15	282.385	7.62746	2.58885	2.94627	0.00321628	0.0546004	2	0	7	1649	323	3	6	110609978	110815958	-1	protein_coding	cyclin dependent kinase 19 [Source:HGNC Symbol;Acc:HGNC:19338]
CRBN	ENSG00000113851.14	72.6075	9.67195	3.28614	2.94326	0.00324777	0.0549899	0	0	0	282	0	302	3	3144628	3179727	-1	protein_coding	cereblon [Source:HGNC Symbol;Acc:HGNC:30185]
TRMT5	ENSG00000126814.7	132.482	7.01263	2.38441	2.94103	0.00327122	0.0552415	1	4	0	519	409	109	14	60971451	60981358	-1	protein_coding	tRNA methyltransferase 5 [Source:HGNC Symbol;Acc:HGNC:23141]
MTF2	ENSG00000143033.18	71.5824	9.65166	3.28385	2.93913	0.0032914	0.0554369	0	0	0	0	527	164	1	93079235	93139081	1	protein_coding	metal response element binding transcription factor 2 [Source:HGNC Symbol;Acc:HGNC:29535]
PGAP2	ENSG00000148985.20	40.9879	8.84742	3.01137	2.93801	0.00330331	0.0554487	0	0	0	1	332	61	11	3797724	3826371	1	protein_coding	post-GPI attachment to proteins 2 [Source:HGNC Symbol;Acc:HGNC:17893]
IPO8	ENSG00000133704.10	98.2222	9.07881	3.09072	2.93744	0.00330934	0.0554487	0	1	0	0	255	709	12	30628988	30695986	-1	protein_coding	importin 8 [Source:HGNC Symbol;Acc:HGNC:9853]
WDR36	ENSG00000134987.11	71.6128	9.65201	3.28899	2.93465	0.00333928	0.055805	0	0	0	315	0	243	5	111091716	111130502	1	protein_coding	WD repeat domain 36 [Source:HGNC Symbol;Acc:HGNC:30696]
ZBED3	ENSG00000132846.6	56.0496	8.27338	2.82324	2.93045	0.00338466	0.0558198	0	0	1	1	383	156	5	77072072	77087323	-1	protein_coding	zinc finger BED-type containing 3 [Source:HGNC Symbol;Acc:HGNC:20711]
PRRG4	ENSG00000135378.4	68.111	9.57997	3.26944	2.93016	0.00338788	0.0558198	0	0	0	0	257	410	11	32829943	32858123	1	protein_coding	proline rich and Gla domain 4 [Source:HGNC Symbol;Acc:HGNC:30799]
ZNF407	ENSG00000215421.9	68.315	9.58428	3.27135	2.92976	0.00339222	0.0558198	0	0	0	0	232	438	18	74597870	75065671	1	protein_coding	zinc finger protein 407 [Source:HGNC Symbol;Acc:HGNC:19904]
LIN52	ENSG00000205659.10	88.6762	9.03276	3.08443	2.9285	0.00340597	0.0558375	1	0	0	253	485	0	14	74084796	74201235	1	protein_coding	lin-52 DREAM MuvB core complex component [Source:HGNC Symbol;Acc:HGNC:19856]
DIRAS3	ENSG00000162595.7	85.6996	8.98356	3.06853	2.92765	0.00341539	0.0558375	1	0	0	0	278	562	1	68045896	68051631	-1	protein_coding	DIRAS family GTPase 3 [Source:HGNC Symbol;Acc:HGNC:687]
DENND1A	ENSG00000119522.16	92.7298	8.99682	3.07744	2.92347	0.00346149	0.0560988	0	0	1	0	642	253	9	123379654	123930152	-1	protein_coding	DENN domain containing 1A [Source:HGNC Symbol;Acc:HGNC:29324]
METTL16	ENSG00000127804.13	74.689	8.21342	2.81093	2.92195	0.00347842	0.0561404	2	0	0	1	331	395	17	2405562	2511891	-1	protein_coding	methyltransferase like 16 [Source:HGNC Symbol;Acc:HGNC:28484]
ARSK	ENSG00000164291.17	79.3211	7.48616	2.56285	2.92103	0.0034888	0.0561404	2	1	0	2	567	192	5	95555074	95605064	1	protein_coding	arylsulfatase family member K [Source:HGNC Symbol;Acc:HGNC:25239]
DTL	ENSG00000143476.18	66.8673	9.55338	3.27105	2.92059	0.00349372	0.0561404	0	0	0	0	222	434	1	212035553	212107400	1	protein_coding	denticleless E3 ubiquitin protein ligase homolog [Source:HGNC Symbol;Acc:HGNC:30288]
RETREG3	ENSG00000141699.11	199.284	7.58127	2.5972	2.91902	0.00351136	0.0561404	6	1	1	0	737	1205	17	42579513	42610623	-1	protein_coding	reticulophagy regulator family member 3 [Source:HGNC Symbol;Acc:HGNC:27258]
UPF3B	ENSG00000125351.11	102.029	9.13408	3.12964	2.91857	0.00351641	0.0561404	0	0	1	0	910	67	X	119805311	119852998	-1	protein_coding	UPF3B, regulator of nonsense mediated mRNA decay [Source:HGNC Symbol;Acc:HGNC:20439]
MIPEP	ENSG00000027001.10	85.1238	8.97386	3.07676	2.91666	0.00353797	0.0562057	1	0	0	0	208	629	13	23730189	23889419	-1	protein_coding	mitochondrial intermediate peptidase [Source:HGNC Symbol;Acc:HGNC:7104]
PLA2R1	ENSG00000153246.13	90.886	8.96675	3.07798	2.91319	0.00357759	0.0566952	0	1	0	0	437	447	2	159932006	160062610	-1	protein_coding	phospholipase A2 receptor 1 [Source:HGNC Symbol;Acc:HGNC:9042]
APBB1	ENSG00000166313.19	65.2799	9.51873	3.27171	2.90941	0.00362116	0.0572446	0	0	0	0	202	439	11	6395124	6419414	-1	protein_coding	amyloid beta precursor protein binding family B member 1 [Source:HGNC Symbol;Acc:HGNC:581]
NLRP1	ENSG00000091592.16	70.491	9.62949	3.31227	2.90722	0.00364659	0.0573719	0	0	0	0	608	69	17	5499427	5619424	-1	protein_coding	NLR family pyrin domain containing 1 [Source:HGNC Symbol;Acc:HGNC:14374]
PITX1	ENSG00000069011.16	35.8002	8.65227	2.97617	2.90718	0.00364705	0.0573719	0	0	0	1	189	158	5	135027735	135034813	-1	protein_coding	paired like homeodomain 1 [Source:HGNC Symbol;Acc:HGNC:9004]
TMEM68	ENSG00000167904.15	86.688	9.00019	3.09974	2.90353	0.00368979	0.0576339	1	0	0	116	0	688	8	55696424	55773407	-1	protein_coding	transmembrane protein 68 [Source:HGNC Symbol;Acc:HGNC:26510]
GSE1	ENSG00000131149.19	51.9976	8.16502	2.81266	2.90295	0.00369668	0.0576339	0	0	1	1	196	310	16	85169525	85676204	1	protein_coding	Gse1 coiled-coil protein [Source:HGNC Symbol;Acc:HGNC:28979]
GIT1	ENSG00000108262.15	69.2484	9.60383	3.31266	2.89913	0.00374196	0.057834	0	0	0	0	599	66	17	29573469	29594054	-1	protein_coding	GIT ArfGAP 1 [Source:HGNC Symbol;Acc:HGNC:4272]
TMEM161A	ENSG00000064545.15	90.5437	8.96107	3.09134	2.89876	0.00374641	0.057834	0	1	0	0	658	214	19	19119169	19138513	-1	protein_coding	transmembrane protein 161A [Source:HGNC Symbol;Acc:HGNC:26020]
ZNF284	ENSG00000186026.7	67.4221	9.56531	3.30196	2.89686	0.00376919	0.0578782	0	0	0	0	81	586	19	44072144	44089613	1	protein_coding	zinc finger protein 284 [Source:HGNC Symbol;Acc:HGNC:13078]
TBC1D9	ENSG00000109436.8	62.3145	9.45165	3.2654	2.89448	0.00379784	0.0581793	0	0	0	0	344	262	4	140620765	140756120	-1	protein_coding	TBC1 domain family member 9 [Source:HGNC Symbol;Acc:HGNC:21710]
SPCS2	ENSG00000118363.12	61.5833	9.43463	3.26456	2.89002	0.00385223	0.0588326	0	0	0	0	260	342	11	74949247	74979031	1	protein_coding	signal peptidase complex subunit 2 [Source:HGNC Symbol;Acc:HGNC:28962]
TMEM216	ENSG00000187049.10	67.6241	9.56922	3.31724	2.88469	0.00391794	0.05923	0	0	0	393	84	0	11	61391687	61398863	1	protein_coding	transmembrane protein 216 [Source:HGNC Symbol;Acc:HGNC:25018]
MFSD14C	ENSG00000196312.14	77.1922	8.83252	3.06217	2.8844	0.0039216	0.05923	1	0	0	0	315	439	9	96887373	97013708	-1	protein_coding	major facilitator superfamily domain containing 14C [Source:HGNC Symbol;Acc:HGNC:23672]
CPED1	ENSG00000106034.18	78.0992	8.84941	3.06803	2.8844	0.00392164	0.05923	1	0	0	0	521	234	7	120988677	121297444	1	protein_coding	cadherin like and PC-esterase domain containing 1 [Source:HGNC Symbol;Acc:HGNC:26159]
SLC15A4	ENSG00000139370.12	77.9488	8.84663	3.06926	2.88233	0.00394745	0.0594799	1	0	0	0	534	219	12	128793191	128823983	-1	protein_coding	solute carrier family 15 member 4 [Source:HGNC Symbol;Acc:HGNC:23090]
PSMD10	ENSG00000101843.19	65.3591	9.52048	3.30612	2.87966	0.0039811	0.0598292	0	0	0	0	68	579	X	108084207	108091618	-1	protein_coding	proteasome 26S subunit, non-ATPase 10 [Source:HGNC Symbol;Acc:HGNC:9555]
GTF2F2	ENSG00000188342.12	59.9653	9.39622	3.26428	2.8785	0.00399572	0.0598292	0	0	0	0	335	248	13	45120515	45284909	1	protein_coding	general transcription factor IIF subunit 2 [Source:HGNC Symbol;Acc:HGNC:4653]
ZNF195	ENSG00000005801.18	66.9833	9.55588	3.32241	2.87619	0.00402508	0.0599476	0	0	0	0	46	618	11	3339261	3379222	-1	protein_coding	zinc finger protein 195 [Source:HGNC Symbol;Acc:HGNC:12986]
RELL1	ENSG00000181826.10	60.251	9.40307	3.27137	2.87436	0.00404852	0.0601575	0	0	0	0	408	175	4	37590800	37686376	-1	protein_coding	RELT like 1 [Source:HGNC Symbol;Acc:HGNC:27379]
PRR14	ENSG00000156858.11	69.6273	7.64662	2.66514	2.86913	0.00411605	0.0607401	0	0	2	22	511	125	16	30650717	30656440	1	protein_coding	proline rich 14 [Source:HGNC Symbol;Acc:HGNC:28458]
EMILIN2	ENSG00000132205.11	110.007	8.78225	3.06273	2.86745	0.00413789	0.0608821	2	0	0	0	576	493	18	2847030	2915993	1	protein_coding	elastin microfibril interfacer 2 [Source:HGNC Symbol;Acc:HGNC:19881]
AGT	ENSG00000135744.8	33.5735	8.55962	2.98597	2.86661	0.00414888	0.0608821	0	0	0	1	237	86	1	230702523	230714297	-1	protein_coding	angiotensinogen [Source:HGNC Symbol;Acc:HGNC:333]
NSUN4	ENSG00000117481.10	33.7037	8.5646	2.99163	2.86286	0.00419842	0.0608821	0	0	0	131	1	139	1	46340177	46365152	1	protein_coding	NOP2/Sun RNA methyltransferase family member 4 [Source:HGNC Symbol;Acc:HGNC:31802]
NPHP1	ENSG00000144061.12	103.471	7.877	2.75166	2.86263	0.00420137	0.0608821	4	0	0	2	243	769	2	110122311	110205066	-1	protein_coding	nephrocystin 1 [Source:HGNC Symbol;Acc:HGNC:7905]
ATXN1	ENSG00000124788.18	94.2177	8.19704	2.86861	2.85749	0.00427006	0.0616	1	1	0	294	477	0	6	16299112	16761491	-1	protein_coding	ataxin 1 [Source:HGNC Symbol;Acc:HGNC:10548]
AFAP1	ENSG00000196526.10	99.5156	7.6196	2.67299	2.85059	0.00436387	0.0625503	1	1	1	0	104	876	4	7758714	7939926	-1	protein_coding	actin filament associated protein 1 [Source:HGNC Symbol;Acc:HGNC:24017]
TBC1D17	ENSG00000104946.13	55.88	9.29444	3.26064	2.8505	0.0043651	0.0625503	0	0	0	0	268	277	19	49877425	49888749	1	protein_coding	TBC1 domain family member 17 [Source:HGNC Symbol;Acc:HGNC:25699]
ZNF398	ENSG00000197024.9	78.6248	8.75715	3.07519	2.84768	0.00440397	0.062967	0	1	0	0	466	295	7	149126416	149182802	1	protein_coding	zinc finger protein 398 [Source:HGNC Symbol;Acc:HGNC:18373]
ZBTB8A	ENSG00000160062.15	113.391	7.26483	2.55332	2.84525	0.00443772	0.0631688	2	0	3	1	704	387	1	32539427	32605939	1	protein_coding	zinc finger and BTB domain containing 8A [Source:HGNC Symbol;Acc:HGNC:24172]
PPP2R5B	ENSG00000068971.14	54.9197	9.26944	3.2601	2.8433	0.00446494	0.063416	0	0	0	0	254	282	11	64917553	64934473	1	protein_coding	protein phosphatase 2 regulatory subunit B'beta [Source:HGNC Symbol;Acc:HGNC:9310]
TCIRG1	ENSG00000110719.10	57.7668	9.34196	3.2876	2.84158	0.00448909	0.0636185	0	0	0	283	0	153	11	68039016	68050895	1	protein_coding	T cell immune regulator 1, ATPase H+ transporting V0 subunit a3 [Source:HGNC Symbol;Acc:HGNC:11647]
TLE1	ENSG00000196781.15	60.2492	9.40298	3.31018	2.84062	0.00450257	0.0636694	0	0	0	55	0	517	9	81583683	81689305	-1	protein_coding	transducin like enhancer of split 1 [Source:HGNC Symbol;Acc:HGNC:11837]
MRPS35	ENSG00000061794.13	55.9327	9.29579	3.27502	2.83839	0.00453411	0.0639747	0	0	0	0	410	130	12	27710773	27756295	1	protein_coding	mitochondrial ribosomal protein S35 [Source:HGNC Symbol;Acc:HGNC:16635]
MFSD8	ENSG00000164073.10	54.1614	9.24937	3.26438	2.83342	0.00460526	0.0648364	0	0	0	0	343	182	4	127917732	127966034	-1	protein_coding	major facilitator superfamily domain containing 8 [Source:HGNC Symbol;Acc:HGNC:28486]
ZNF331	ENSG00000130844.18	56.533	9.31121	3.29259	2.82793	0.00468505	0.0652951	0	0	0	0	75	484	19	53519527	53580269	1	protein_coding	zinc finger protein 331 [Source:HGNC Symbol;Acc:HGNC:15489]
GTF2H3	ENSG00000111358.14	75.8727	8.80787	3.11468	2.82785	0.00468612	0.0652951	1	0	0	0	55	696	12	123633739	123662606	1	protein_coding	general transcription factor IIH subunit 3 [Source:HGNC Symbol;Acc:HGNC:4657]
NXN	ENSG00000167693.17	42.9887	7.98506	2.82389	2.82769	0.00468858	0.0652951	1	0	0	107	1	266	17	799313	979770	-1	protein_coding	nucleoredoxin [Source:HGNC Symbol;Acc:HGNC:18008]
RPGRIP1L	ENSG00000103494.14	53.2176	9.22403	3.263	2.82686	0.00470073	0.0653228	0	0	0	0	179	343	16	53598153	53703938	-1	protein_coding	RPGRIP1 like [Source:HGNC Symbol;Acc:HGNC:29168]
MANBA	ENSG00000109323.11	52.911	9.21568	3.26323	2.8241	0.00474143	0.0657464	0	0	0	0	332	181	4	102630770	102760994	-1	protein_coding	mannosidase beta [Source:HGNC Symbol;Acc:HGNC:6831]
AC090772.4	ENSG00000279332.1	79.7619	8.77801	3.1196	2.81383	0.00489558	0.0676962	0	0	1	475	81	0	18	24135468	24135829	-1	TEC	TEC
MRPS2	ENSG00000122140.11	142.456	8.67775	3.08451	2.81333	0.00490308	0.0676962	0	0	2	0	1067	304	9	135499984	135504673	1	protein_coding	mitochondrial ribosomal protein S2 [Source:HGNC Symbol;Acc:HGNC:14495]
SAYSD1	ENSG00000112167.10	52.7268	9.21067	3.27665	2.811	0.00493871	0.0677784	0	0	0	0	105	415	6	39104064	39115189	-1	protein_coding	SAYSVFN motif domain containing 1 [Source:HGNC Symbol;Acc:HGNC:21025]
FBXO4	ENSG00000151876.13	50.924	9.16047	3.25893	2.81088	0.00494064	0.0677784	0	0	0	0	287	208	5	41925254	41941743	1	protein_coding	F-box protein 4 [Source:HGNC Symbol;Acc:HGNC:13583]
MT1A	ENSG00000205362.11	60.3558	7.24676	2.57876	2.81017	0.00495155	0.0677836	2	0	1	1	249	336	16	56638666	56640087	1	protein_coding	metallothionein 1A [Source:HGNC Symbol;Acc:HGNC:7393]
SNIP1	ENSG00000163877.11	56.0054	9.29768	3.31242	2.80691	0.00500187	0.0680532	0	0	0	0	43	512	1	37534449	37554344	-1	protein_coding	Smad nuclear interacting protein 1 [Source:HGNC Symbol;Acc:HGNC:30587]
NMRAL1	ENSG00000153406.13	53.0828	9.21995	3.28481	2.80684	0.00500298	0.0680532	0	0	0	254	144	0	16	4461680	4495763	-1	protein_coding	NmrA like redox sensor 1 [Source:HGNC Symbol;Acc:HGNC:24987]
AC010624.5	ENSG00000287001.1	50.1661	9.13884	3.25975	2.80354	0.0050545	0.0683864	0	0	0	0	299	188	#N/A	#N/A	#N/A	#N/A	#N/A	#N/A
CYB561D1	ENSG00000174151.14	52.8961	9.21526	3.28806	2.80265	0.0050685	0.0683864	0	0	0	0	431	78	1	109494052	109502932	1	protein_coding	cytochrome b561 family member D1 [Source:HGNC Symbol;Acc:HGNC:26804]
CEP250	ENSG00000126001.16	49.7809	9.12773	3.25693	2.80255	0.00506999	0.0683864	0	0	0	0	252	233	20	35455164	35519280	1	protein_coding	centrosomal protein 250 [Source:HGNC Symbol;Acc:HGNC:1859]
NIPBL-DT	ENSG00000285967.1	50.1946	9.13966	3.26393	2.8002	0.00510706	0.0687423	0	0	0	0	332	154	5	36864425	36876700	-1	bidirectional_promoter_lncRNA	NIPBL divergent transcript [Source:HGNC Symbol;Acc:HGNC:51293]
NLGN4X	ENSG00000146938.16	49.2783	9.1131	3.25944	2.79591	0.00517543	0.0693457	0	0	0	0	175	308	X	5840637	6228863	-1	protein_coding	neuroligin 4 X-linked [Source:HGNC Symbol;Acc:HGNC:14287]
LINC00607	ENSG00000235770.6	103.813	8.69973	3.1117	2.79581	0.00517697	0.0693457	2	0	0	610	0	122	2	215611563	215843722	-1	lincRNA	long intergenic non-protein coding RNA 607 [Source:HGNC Symbol;Acc:HGNC:43944]
OTUD4	ENSG00000164164.17	137.869	7.12512	2.54977	2.79442	0.00519931	0.0693457	6	0	2	1	961	361	4	145110838	145180161	-1	protein_coding	OTU deubiquitinase 4 [Source:HGNC Symbol;Acc:HGNC:24949]
LNP1	ENSG00000206535.8	160.486	7.13851	2.55664	2.79214	0.00523603	0.0693686	2	4	0	616	640	2	3	100401193	100456319	1	protein_coding	leukemia NUP98 fusion partner 1 [Source:HGNC Symbol;Acc:HGNC:28014]
SRBD1	ENSG00000068784.13	49.2497	9.11226	3.26389	2.79184	0.00524096	0.0693686	0	0	0	0	142	342	2	45388680	45612165	-1	protein_coding	S1 RNA binding domain 1 [Source:HGNC Symbol;Acc:HGNC:25521]
DNAL1	ENSG00000119661.15	66.971	8.52671	3.05512	2.79096	0.00525528	0.0693686	0	0	1	0	307	345	14	73644875	73703732	1	protein_coding	dynein axonemal light chain 1 [Source:HGNC Symbol;Acc:HGNC:23247]
LRRC8D	ENSG00000171492.14	48.8046	9.09915	3.26122	2.79011	0.00526904	0.0693686	0	0	0	0	311	162	1	89821014	89936611	1	protein_coding	leucine rich repeat containing 8 VRAC subunit D [Source:HGNC Symbol;Acc:HGNC:16992]
C11orf49	ENSG00000149179.13	61.7332	8.50966	3.05746	2.78324	0.00538186	0.0702371	1	0	0	0	221	383	11	46936689	47164385	1	protein_coding	chromosome 11 open reading frame 49 [Source:HGNC Symbol;Acc:HGNC:28720]
PDE6D	ENSG00000156973.14	47.3847	9.05657	3.25519	2.78219	0.0053993	0.070322	0	0	0	0	231	231	2	231732425	231786272	-1	protein_coding	phosphodiesterase 6D [Source:HGNC Symbol;Acc:HGNC:8788]
SMUG1	ENSG00000123415.15	46.9694	9.04387	3.25534	2.77817	0.00546665	0.0709122	0	0	0	0	202	257	12	54121277	54189008	-1	protein_coding	single-strand-selective monofunctional uracil-DNA glycosylase 1 [Source:HGNC Symbol;Acc:HGNC:17148]
RALGAPA2	ENSG00000188559.15	93.8791	7.89766	2.845	2.77598	0.00550357	0.0712475	2	0	1	0	781	118	20	20389552	20712488	-1	protein_coding	Ral GTPase activating protein catalytic alpha subunit 2 [Source:HGNC Symbol;Acc:HGNC:16207]
FOXN2	ENSG00000170802.16	65.241	8.48725	3.06467	2.76939	0.00561616	0.0723411	0	1	0	0	311	323	2	48314637	48379294	1	protein_coding	forkhead box N2 [Source:HGNC Symbol;Acc:HGNC:5281]
BAK1	ENSG00000030110.13	26.4246	8.21432	2.9671	2.76847	0.005632	0.0723411	0	0	0	1	107	150	6	33572547	33580293	-1	protein_coding	BCL2 antagonist/killer 1 [Source:HGNC Symbol;Acc:HGNC:949]
EXOSC9	ENSG00000123737.12	54.5233	9.25847	3.34433	2.76841	0.00563303	0.0723411	0	0	0	346	0	27	4	121801317	121817021	1	protein_coding	exosome component 9 [Source:HGNC Symbol;Acc:HGNC:9137]
MED17	ENSG00000042429.12	64.1952	8.4654	3.06067	2.76586	0.00567725	0.0726985	0	0	1	0	189	440	11	93784227	93814963	1	protein_coding	mediator complex subunit 17 [Source:HGNC Symbol;Acc:HGNC:2375]
UNC50	ENSG00000115446.11	90.4593	7.84348	2.84229	2.75956	0.00578791	0.0737414	2	0	1	478	0	184	2	98608579	98618515	1	protein_coding	unc-50 inner nuclear membrane RNA binding protein [Source:HGNC Symbol;Acc:HGNC:16046]
CLIC6	ENSG00000159212.12	88.8029	8.47306	3.07293	2.75732	0.00582768	0.0739876	2	0	0	0	171	703	21	34669389	34718227	1	protein_coding	chloride intracellular channel 6 [Source:HGNC Symbol;Acc:HGNC:2065]
AP002784.1	ENSG00000250519.7	44.6766	8.97169	3.2566	2.75493	0.00587049	0.0743519	0	0	0	0	156	282	11	94238150	94279206	1	lincRNA	novel transcript
AP4B1	ENSG00000134262.13	127.831	8.52078	3.09525	2.75286	0.00590773	0.0746668	0	0	2	670	0	270	1	113894748	113905201	-1	protein_coding	adaptor related protein complex 4 subunit beta 1 [Source:HGNC Symbol;Acc:HGNC:572]
SEMA4C	ENSG00000168758.11	60.1039	8.37025	3.05378	2.74095	0.00612621	0.0766848	0	0	1	0	249	337	2	96859716	96870757	-1	protein_coding	semaphorin 4C [Source:HGNC Symbol;Acc:HGNC:10731]
KITLG	ENSG00000049130.16	161.506	8.48591	3.10105	2.73646	0.00621032	0.0775025	0	2	0	847	0	340	12	88492793	88580851	-1	protein_coding	KIT ligand [Source:HGNC Symbol;Acc:HGNC:6343]
TECPR1	ENSG00000205356.10	59.757	8.36183	3.05606	2.73615	0.00621633	0.0775025	0	0	1	0	366	212	7	98214624	98252251	-1	protein_coding	tectonin beta-propeller repeat containing 1 [Source:HGNC Symbol;Acc:HGNC:22214]
AC016747.1	ENSG00000212978.6	87.3652	7.79208	2.84911	2.73491	0.00623971	0.0775025	0	1	1	0	290	563	2	61141592	61144969	-1	processed_transcript	0
APOA5	ENSG00000110243.11	46.1223	9.01707	3.29782	2.73425	0.00625227	0.0775089	0	0	0	261	0	70	11	116789367	116792420	-1	protein_coding	apolipoprotein A5 [Source:HGNC Symbol;Acc:HGNC:17288]
ARMCX1	ENSG00000126947.13	61.3845	8.39886	3.07453	2.73176	0.00629976	0.0777978	0	1	0	0	431	160	X	101550531	101554700	1	protein_coding	armadillo repeat containing X-linked 1 [Source:HGNC Symbol;Acc:HGNC:18073]
MAGI2	ENSG00000187391.21	63.0442	7.72598	2.83406	2.72612	0.00640844	0.078843	1	0	1	0	306	306	7	78017057	79453574	-1	protein_coding	membrane associated guanylate kinase, WW and PDZ domain containing 2 [Source:HGNC Symbol;Acc:HGNC:18957]
LIPA	ENSG00000107798.18	163.629	8.5037	3.12061	2.72501	0.00642999	0.078843	0	2	0	957	190	0	10	89213569	89414557	-1	protein_coding	lipase A, lysosomal acid type [Source:HGNC Symbol;Acc:HGNC:6617]
LMOD1	ENSG00000163431.13	42.8428	8.91078	3.27121	2.724	0.00644965	0.0788917	0	0	0	184	0	152	1	201896452	201946588	-1	protein_coding	leiomodin 1 [Source:HGNC Symbol;Acc:HGNC:6647]
SLC25A17	ENSG00000100372.15	42.4061	8.89646	3.26777	2.72249	0.00647923	0.0791031	0	0	0	0	90	328	22	40769630	40819399	-1	protein_coding	solute carrier family 25 member 17 [Source:HGNC Symbol;Acc:HGNC:10987]
GPR153	ENSG00000158292.7	40.6245	8.83453	3.25149	2.71707	0.00658621	0.0801052	0	0	0	0	226	169	1	6247346	6260975	-1	protein_coding	G protein-coupled receptor 153 [Source:HGNC Symbol;Acc:HGNC:23618]
KHDC4	ENSG00000132680.11	40.569	8.83258	3.2596	2.70971	0.00673423	0.081751	0	0	0	0	109	290	1	155913043	155934400	-1	protein_coding	KH domain containing 4, pre-mRNA splicing factor [Source:HGNC Symbol;Acc:HGNC:29145]
SLC22A5	ENSG00000197375.12	47.4812	9.05891	3.34463	2.70849	0.00675899	0.0818971	0	0	0	303	0	21	5	132369752	132395614	1	protein_coding	solute carrier family 22 member 5 [Source:HGNC Symbol;Acc:HGNC:10969]
NMRAL2P	ENSG00000171658.8	58.4716	8.33004	3.07768	2.7066	0.00679763	0.0822104	0	0	1	0	89	487	3	185959943	185980872	1	transcribed_unprocessed_pseudogene	NmrA like redox sensor 2, pseudogene [Source:HGNC Symbol;Acc:HGNC:52332]
TTC14	ENSG00000163728.11	114.384	8.36023	3.08998	2.70559	0.00681825	0.0823051	0	0	2	0	938	159	3	180602130	180617828	1	protein_coding	tetratricopeptide repeat domain 14 [Source:HGNC Symbol;Acc:HGNC:24697]
ARPIN	ENSG00000242498.8	43.572	8.9355	3.30472	2.70386	0.00685385	0.0824939	0	0	0	35	0	381	15	89895006	89912956	-1	protein_coding	actin related protein 2/3 complex inhibitor [Source:HGNC Symbol;Acc:HGNC:28782]
GANC	ENSG00000214013.9	39.7144	8.80186	3.25562	2.70359	0.00685953	0.0824939	0	0	0	0	122	268	15	42273233	42356935	1	protein_coding	glucosidase alpha, neutral C [Source:HGNC Symbol;Acc:HGNC:4139]
AC116667.1	ENSG00000271009.3	55.3194	8.25026	3.05238	2.7029	0.00687383	0.0825116	0	0	1	0	209	331	16	73060245	73062316	1	lincRNA	novel transcript
ZNF264	ENSG00000083844.10	83.4527	7.72508	2.86077	2.70035	0.00692658	0.0828358	0	1	1	0	627	174	19	57191500	57222846	1	protein_coding	zinc finger protein 264 [Source:HGNC Symbol;Acc:HGNC:13057]
HSPA14	ENSG00000284024.2	55.2243	8.2477	3.05704	2.69794	0.00697701	0.0832086	0	0	1	0	159	382	10	14838164	14871741	1	protein_coding	heat shock protein family A (Hsp70) member 14 [Source:HGNC Symbol;Acc:HGNC:29526]
METTL8	ENSG00000123600.19	56.4019	8.27803	3.06934	2.69701	0.00699656	0.0832086	0	0	1	0	100	455	2	171317405	171434802	-1	protein_coding	methyltransferase like 8 [Source:HGNC Symbol;Acc:HGNC:25856]
RUFY2	ENSG00000204130.13	54.5944	8.23115	3.0543	2.69494	0.00704014	0.0835725	0	0	1	0	178	356	10	68341107	68407294	-1	protein_coding	RUN and FYVE domain containing 2 [Source:HGNC Symbol;Acc:HGNC:19761]
CUTA	ENSG00000112514.16	39.5024	8.79381	3.26573	2.69276	0.00708639	0.0838088	0	0	0	116	0	220	6	33416442	33418317	-1	protein_coding	cutA divalent cation tolerance homolog [Source:HGNC Symbol;Acc:HGNC:21101]
LINC00968	ENSG00000246430.7	39.9826	8.81158	3.27634	2.68946	0.00715684	0.0843354	0	0	0	0	62	333	8	56496246	56559823	-1	lincRNA	long intergenic non-protein coding RNA 968 [Source:HGNC Symbol;Acc:HGNC:48727]
HECTD3	ENSG00000126107.15	37.5112	8.71953	3.24791	2.68466	0.00726031	0.0852424	0	0	0	0	176	190	1	45002540	45011329	-1	protein_coding	HECT domain E3 ubiquitin protein ligase 3 [Source:HGNC Symbol;Acc:HGNC:26117]
ATXN7L3	ENSG00000087152.15	49.3436	8.18588	3.05132	2.68273	0.00730233	0.0855796	1	0	0	0	320	157	17	44191805	44200113	-1	protein_coding	ataxin 7 like 3 [Source:HGNC Symbol;Acc:HGNC:25416]
EIF4B	ENSG00000063046.17	463.393	6.53823	2.4389	2.68081	0.00734446	0.0859168	2	20	0	2103	557	848	12	53006158	53042209	1	protein_coding	eukaryotic translation initiation factor 4B [Source:HGNC Symbol;Acc:HGNC:3285]
HINFP	ENSG00000172273.13	102.301	8.19896	3.05927	2.68003	0.00736149	0.0859597	0	0	2	0	344	656	11	119121587	119136044	1	protein_coding	histone H4 transcription factor [Source:HGNC Symbol;Acc:HGNC:17850]
AC131212.3	ENSG00000280287.1	36.9365	8.69727	3.25034	2.6758	0.00745512	0.0868953	0	0	0	0	132	230	12	132550729	132554947	1	TEC	novel transcript
MIOS	ENSG00000164654.16	323.654	6.33014	2.36652	2.67487	0.0074759	0.0869801	10	0	17	1710	326	294	7	7566872	7608929	1	protein_coding	meiosis regulator for oocyte development [Source:HGNC Symbol;Acc:HGNC:21905]
ZNF652	ENSG00000198740.8	62.7128	7.60798	2.84654	2.67271	0.00752405	0.0872248	1	1	0	0	436	167	17	49289206	49362473	-1	protein_coding	zinc finger protein 652 [Source:HGNC Symbol;Acc:HGNC:29147]
ERVK3-1	ENSG00000142396.10	23.7905	8.0626	3.01998	2.66975	0.00759071	0.0877949	0	0	0	20	198	1	19	58305319	58315663	1	protein_coding	endogenous retrovirus group K3 member 1 [Source:HGNC Symbol;Acc:HGNC:30466]
CAB39L	ENSG00000102547.19	47.324	8.12545	3.04402	2.66932	0.00760052	0.0877949	1	0	0	0	241	219	13	49308650	49444126	-1	protein_coding	calcium binding protein 39 like [Source:HGNC Symbol;Acc:HGNC:20290]
USP42	ENSG00000106346.11	35.9316	8.65748	3.24691	2.66638	0.00766735	0.08825	0	0	0	0	158	193	7	6104884	6161564	1	protein_coding	ubiquitin specific peptidase 42 [Source:HGNC Symbol;Acc:HGNC:20068]
PMS1	ENSG00000064933.17	50.5177	8.11896	3.04608	2.66538	0.0076902	0.0883548	0	0	1	0	216	276	2	189784085	189877629	1	protein_coding	PMS1 homolog 1, mismatch repair system component [Source:HGNC Symbol;Acc:HGNC:9121]
LAMTOR3	ENSG00000109270.13	116.988	7.53921	2.83269	2.6615	0.00777935	0.0890611	0	2	1	0	266	880	4	99878336	99894490	-1	protein_coding	late endosomal/lysosomal adaptor, MAPK and MTOR activator 3 [Source:HGNC Symbol;Acc:HGNC:15606]
FBXO44	ENSG00000132879.14	50.9837	8.13022	3.0567	2.6598	0.00781869	0.0893525	0	1	0	0	267	227	1	11654375	11663327	1	protein_coding	F-box protein 44 [Source:HGNC Symbol;Acc:HGNC:24847]
SNN	ENSG00000184602.6	39.4431	8.79198	3.30635	2.65912	0.00783458	0.0893753	0	0	0	0	27	364	16	11668414	11679159	1	protein_coding	stannin [Source:HGNC Symbol;Acc:HGNC:11149]
TRIM24	ENSG00000122779.18	47.5467	8.13233	3.06849	2.65027	0.00804269	0.0914252	1	0	0	0	375	82	7	138460334	138589993	1	protein_coding	tripartite motif containing 24 [Source:HGNC Symbol;Acc:HGNC:11812]
PIDD1	ENSG00000177595.18	34.3622	8.59305	3.24678	2.64664	0.00812962	0.0922504	0	0	0	0	194	140	11	799179	809753	-1	protein_coding	p53-induced death domain protein 1 [Source:HGNC Symbol;Acc:HGNC:16491]
MSRA	ENSG00000175806.15	49.318	8.08207	3.05697	2.64382	0.00819773	0.0926033	0	1	0	0	227	252	8	10054268	10428891	1	protein_coding	methionine sulfoxide reductase A [Source:HGNC Symbol;Acc:HGNC:7377]
PEX13	ENSG00000162928.9	36.881	8.69441	3.2889	2.64356	0.00820389	0.0926033	0	0	0	206	0	60	2	61017225	61051990	1	protein_coding	peroxisomal biogenesis factor 13 [Source:HGNC Symbol;Acc:HGNC:8855]
KDM1B	ENSG00000165097.16	36.089	8.6638	3.28199	2.6398	0.00829554	0.0931474	0	0	0	0	44	313	6	18155329	18223853	1	protein_coding	lysine demethylase 1B [Source:HGNC Symbol;Acc:HGNC:21577]
ZBTB33	ENSG00000177485.7	33.4551	8.55445	3.25912	2.62477	0.00867077	0.0965753	0	0	0	0	245	78	X	120250752	120258398	1	protein_coding	zinc finger and BTB domain containing 33 [Source:HGNC Symbol;Acc:HGNC:16682]
MED14	ENSG00000180182.11	47.3789	8.02551	3.06278	2.62034	0.00878423	0.0973779	0	0	1	124	274	0	X	40648306	40735858	-1	protein_coding	mediator complex subunit 14 [Source:HGNC Symbol;Acc:HGNC:2370]
PRPF18	ENSG00000165630.14	67.1975	8.07004	3.08019	2.61998	0.00879337	0.0973779	2	0	0	0	563	81	10	13586927	13630868	1	protein_coding	pre-mRNA processing factor 18 [Source:HGNC Symbol;Acc:HGNC:17351]
ZNF521	ENSG00000198795.11	130.063	7.25543	2.77046	2.61885	0.00882265	0.0974031	8	0	0	1	700	556	18	25061926	25352190	-1	protein_coding	zinc finger protein 521 [Source:HGNC Symbol;Acc:HGNC:24605]
MORC3	ENSG00000159256.13	48.155	6.76798	2.58513	2.61804	0.00884362	0.0974031	0	2	0	149	158	88	21	36320189	36386148	1	protein_coding	MORC family CW-type zinc finger 3 [Source:HGNC Symbol;Acc:HGNC:23572]
PNMA2	ENSG00000240694.9	32.4362	8.50984	3.25106	2.61756	0.0088562	0.0974031	0	0	0	0	216	98	8	26504686	26514092	-1	protein_coding	PNMA family member 2 [Source:HGNC Symbol;Acc:HGNC:9159]
FAM207A	ENSG00000160256.13	31.8787	8.48486	3.24468	2.61501	0.00892244	0.0978414	0	0	0	0	125	187	21	44940010	44976989	1	protein_coding	family with sequence similarity 207 member A [Source:HGNC Symbol;Acc:HGNC:15811]
ANKRD42	ENSG00000137494.14	35.9777	8.65928	3.31157	2.61486	0.00892647	0.0978414	0	0	0	0	324	21	11	83193739	83260694	1	protein_coding	ankyrin repeat domain 42 [Source:HGNC Symbol;Acc:HGNC:26752]
ZNF346	ENSG00000113761.12	47.6333	8.0311	3.0758	2.61106	0.00902624	0.0986979	0	1	0	112	293	0	5	177022696	177081189	1	protein_coding	zinc finger protein 346 [Source:HGNC Symbol;Acc:HGNC:16403]
GBA2	ENSG00000070610.14	33.132	8.54025	3.27123	2.61072	0.00903529	0.0986979	0	0	0	58	0	243	9	35736866	35749228	-1	protein_coding	glucosylceramidase beta 2 [Source:HGNC Symbol;Acc:HGNC:18986]
QTRT1	ENSG00000213339.9	31.7652	8.47973	3.24956	2.6095	0.00906753	0.0988822	0	0	0	0	96	216	19	10701430	10713437	1	protein_coding	queuine tRNA-ribosyltransferase catalytic subunit 1 [Source:HGNC Symbol;Acc:HGNC:23797]

## Sheet: Mallat1_downreg
Found in Mallat1-2			baseMean	log2FoldChange	lfcSE	stat	pvalue	padj	MFX224-M-NC2-1_S1	MFX225-NC2-3_S4	MFX238-NC2-2_S7	MFX224-M-1-1-2_S2	MFX225-M-1-1-3_S5	MFX238-M-1-1-3_S8	Chromosome/scaffold name	Gene start (bp)	Gene end (bp)	Strand	Gene type	Gene description
#N/A	BFSP1	ENSG00000125864.14	15.8551	-21.9142	3.72871	-5.87714	4.17e-09	7.3e-06	75	0	0	0	0	0	20	17493905	17569220	-1	protein_coding	beaded filament structural protein 1 [Source:HGNC Symbol;Acc:HGNC:1040]
#N/A	PAG1	ENSG00000076641.4	15.4323	-21.8783	3.72772	-5.86909	4.38e-09	7.3e-06	73	0	0	0	0	0	8	80967810	81112068	-1	protein_coding	phosphoprotein membrane anchor with glycosphingolipid microdomains 1 [Source:HGNC Symbol;Acc:HGNC:30043]
#N/A	ZNF764	ENSG00000169951.9	15.4323	-21.8783	3.72772	-5.86909	4.38e-09	7.3e-06	73	0	0	0	0	0	16	30553764	30558498	-1	protein_coding	zinc finger protein 764 [Source:HGNC Symbol;Acc:HGNC:28200]
#N/A	TIMM29	ENSG00000142444.7	15.0095	-21.8397	3.72672	-5.8603	4.62e-09	7.3e-06	71	0	0	0	0	0	19	10928733	10933535	1	protein_coding	translocase of inner mitochondrial membrane 29 [Source:HGNC Symbol;Acc:HGNC:25152]
#N/A	NPEPPS	ENSG00000141279.16	316.337	-9.3065	2.16068	-4.30721	1.65e-05	0.0197938	446	417	1790	1	1	2	17	47522942	47623276	1	protein_coding	aminopeptidase puromycin sensitive [Source:HGNC Symbol;Acc:HGNC:7900]
INCENP	INCENP	ENSG00000149503.13	255.542	-11.812	2.80278	-4.21441	2.5e-05	0.0197938	230	366	1712	0	0	0	11	62123973	62153163	1	protein_coding	inner centromere protein [Source:HGNC Symbol;Acc:HGNC:6058]
#N/A	VPS26B	ENSG00000151502.11	290.025	-10.1027	2.4144	-4.18434	2.86e-05	0.0200925	319	471	1706	1	0	1	11	134224645	134247792	1	protein_coding	VPS26, retromer complex component B [Source:HGNC Symbol;Acc:HGNC:28119]
#N/A	GOT1	ENSG00000120053.12	315.094	-11.1519	2.70331	-4.12527	3.7e-05	0.020097	45	1170	1447	0	1	0	10	99396870	99431569	-1	protein_coding	glutamic-oxaloacetic transaminase 1 [Source:HGNC Symbol;Acc:HGNC:4432]
#N/A	MLPH	ENSG00000115648.14	323.654	-11.1903	2.71678	-4.11896	3.81e-05	0.020097	285	1653	141	1	0	0	2	237485428	237555318	1	protein_coding	melanophilin [Source:HGNC Symbol;Acc:HGNC:29643]
#N/A	ALAS1	ENSG00000023330.15	325.228	-9.52641	2.35078	-4.05246	5.07e-05	0.020097	434	861	1158	2	1	0	3	52198086	52214327	1	protein_coding	5'-aminolevulinate synthase 1 [Source:HGNC Symbol;Acc:HGNC:396]
#N/A	MRPS6	ENSG00000243927.6	236.815	-11.7023	2.91271	-4.01766	5.88e-05	0.0208873	16	560	1679	0	0	0	21	34073224	34143034	1	protein_coding	mitochondrial ribosomal protein S6 [Source:HGNC Symbol;Acc:HGNC:14051]
#N/A	SLC9B2	ENSG00000164038.16	317.179	-9.72826	2.42301	-4.01494	5.95e-05	0.0208873	477	1321	176	1	0	2	4	103019868	103085829	-1	protein_coding	solute carrier family 9 member B2 [Source:HGNC Symbol;Acc:HGNC:25143]
CACTIN	CACTIN	ENSG00000105298.14	232.036	-9.69351	2.44338	-3.96726	7.27e-05	0.0214465	137	323	1739	1	1	0	19	3610641	3626815	-1	protein_coding	cactin, spliceosome C complex subunit [Source:HGNC Symbol;Acc:HGNC:29938]
#N/A	ATXN7L3B	ENSG00000253719.4	357.333	-11.3333	2.8655	-3.95508	7.65e-05	0.0214465	2	1374	1677	1	0	0	12	74537827	74545430	1	protein_coding	ataxin 7 like 3B [Source:HGNC Symbol;Acc:HGNC:37931]
#N/A	IRX5	ENSG00000176842.15	217.571	-10.6173	2.70396	-3.92657	8.62e-05	0.0214465	442	775	73	0	0	1	16	54930862	54934485	1	protein_coding	iroquois homeobox 5 [Source:HGNC Symbol;Acc:HGNC:14361]
#N/A	C4orf48	ENSG00000243449.6	199.657	-10.4932	2.6783	-3.91787	8.93e-05	0.0214465	117	996	268	0	1	0	4	2041993	2043970	1	protein_coding	chromosome 4 open reading frame 48 [Source:HGNC Symbol;Acc:HGNC:34437]
C16orf87	C16orf87	ENSG00000155330.10	260.338	-10.1736	2.59872	-3.91486	9.05e-05	0.0214465	198	804	1089	0	0	2	16	46796607	46831411	-1	protein_coding	chromosome 16 open reading frame 87 [Source:HGNC Symbol;Acc:HGNC:33754]
#N/A	DERL1	ENSG00000136986.10	340.792	-9.18278	2.34933	-3.90869	9.28e-05	0.0214465	542	421	1829	3	0	1	8	123013164	123042423	-1	protein_coding	derlin 1 [Source:HGNC Symbol;Acc:HGNC:28454]
ANAPC4	ANAPC4	ENSG00000053900.10	134.723	-10.8883	2.78966	-3.90309	9.5e-05	0.0214465	294	293	318	0	0	0	4	25377213	25418498	1	protein_coding	anaphase promoting complex subunit 4 [Source:HGNC Symbol;Acc:HGNC:19990]
FGF5	FGF5	ENSG00000138675.16	128.962	-10.8253	2.79505	-3.87301	0.0001075	0.0214774	226	390	249	0	0	0	4	80266599	80336680	1	protein_coding	fibroblast growth factor 5 [Source:HGNC Symbol;Acc:HGNC:3683]
#N/A	GSPT2	ENSG00000189369.9	242.737	-9.34177	2.41357	-3.87052	0.000108606	0.0214774	515	796	144	1	0	2	X	51743431	51746232	1	protein_coding	G1 to S phase transition 2 [Source:HGNC Symbol;Acc:HGNC:4622]
#N/A	EDEM2	ENSG00000088298.13	189.619	-9.10557	2.36099	-3.85668	0.000114939	0.0214774	426	446	357	0	1	2	20	35115357	35147364	-1	protein_coding	ER degradation enhancing alpha-mannosidase like protein 2 [Source:HGNC Symbol;Acc:HGNC:15877]
#N/A	TSKU	ENSG00000182704.8	173.378	-10.2891	2.6829	-3.83506	0.000125535	0.0214774	195	796	127	1	0	0	11	76782251	76798154	1	protein_coding	tsukushi, small leucine rich proteoglycan [Source:HGNC Symbol;Acc:HGNC:28850]
#N/A	OPA1	ENSG00000198836.10	116.711	-10.6813	2.78537	-3.83478	0.000125678	0.0214774	242	217	369	0	0	0	3	193593144	193697823	1	protein_coding	OPA1, mitochondrial dynamin like GTPase [Source:HGNC Symbol;Acc:HGNC:8140]
#N/A	CARHSP1	ENSG00000153048.11	370.902	-8.22374	2.15313	-3.81944	0.000133757	0.0222565	888	824	644	1	1	9	16	8852942	8869012	-1	protein_coding	calcium regulated heat stable protein 1 [Source:HGNC Symbol;Acc:HGNC:17150]
#N/A	LLPH	ENSG00000139233.7	159.507	-9.23845	2.42839	-3.80435	0.000142177	0.0224905	417	317	260	1	0	1	12	66116555	66130768	-1	protein_coding	LLP homolog, long-term synaptic facilitation factor [Source:HGNC Symbol;Acc:HGNC:28229]
#N/A	MIS18BP1	ENSG00000129534.14	122.638	-10.7529	2.82661	-3.80418	0.000142277	0.0224905	50	463	473	0	0	0	14	45203190	45253540	-1	protein_coding	MIS18 binding protein 1 [Source:HGNC Symbol;Acc:HGNC:20190]
#N/A	MIGA1	ENSG00000180488.15	195.234	-11.4237	3.04317	-3.75388	0.000174118	0.0256034	1	635	1116	0	0	0	1	77779624	77879539	1	protein_coding	mitoguardin 1 [Source:HGNC Symbol;Acc:HGNC:24741]
#N/A	DNAJA2	ENSG00000069345.12	109.681	-10.5916	2.84662	-3.72075	0.000198631	0.0279938	190	418	69	0	0	0	16	46955362	46973788	-1	protein_coding	DnaJ heat shock protein family (Hsp40) member A2 [Source:HGNC Symbol;Acc:HGNC:14884]
#N/A	ANKS6	ENSG00000165138.18	157.83	-9.36973	2.51875	-3.71999	0.000199229	0.0279938	225	27	1198	0	1	1	9	98731329	98796965	-1	protein_coding	ankyrin repeat and sterile alpha motif domain containing 6 [Source:HGNC Symbol;Acc:HGNC:26724]
#N/A	LEPROTL1	ENSG00000104660.19	387.034	-12.4108	3.34273	-3.71278	0.000204993	0.0280654	0	1685	1486	0	0	0	8	30095398	30177208	1	protein_coding	leptin receptor overlapping transcript like 1 [Source:HGNC Symbol;Acc:HGNC:6555]
#N/A	TCEAL8	ENSG00000180964.17	450.872	-7.45874	2.02691	-3.67985	0.000233369	0.0283768	1034	714	1373	4	11	5	X	103252995	103255203	-1	protein_coding	transcription elongation factor A like 8 [Source:HGNC Symbol;Acc:HGNC:28683]
#N/A	CTPS1	ENSG00000171793.16	178.628	-10.3325	2.84719	-3.62903	0.000284485	0.02998	675	3	400	0	0	1	1	40979335	41012565	1	protein_coding	CTP synthase 1 [Source:HGNC Symbol;Acc:HGNC:2519]
#N/A	SNHG12	ENSG00000197989.14	141.668	-8.56342	2.36639	-3.61878	0.000295998	0.0303169	112	499	474	1	0	2	1	28578538	28583132	-1	antisense	small nucleolar RNA host gene 12 [Source:HGNC Symbol;Acc:HGNC:30062]
#N/A	ITIH5	ENSG00000123243.15	201.638	-10.5071	2.92318	-3.5944	0.000325137	0.0306842	268	954	1	1	0	0	10	7559270	7666998	-1	protein_coding	inter-alpha-trypsin inhibitor heavy chain family member 5 [Source:HGNC Symbol;Acc:HGNC:21449]
#N/A	KIF1B	ENSG00000054523.17	154.918	-8.81655	2.45683	-3.58858	0.000332484	0.0309161	603	121	99	0	1	2	1	10210805	10381603	1	protein_coding	kinesin family member 1B [Source:HGNC Symbol;Acc:HGNC:16636]
#N/A	PXN	ENSG00000089159.16	229.263	-8.89497	2.49713	-3.56207	0.000367939	0.0311084	703	12	886	1	0	3	12	120210439	120265771	-1	protein_coding	paxillin [Source:HGNC Symbol;Acc:HGNC:9718]
#N/A	ZC3H6	ENSG00000188177.14	144.249	-10.987	3.08911	-3.55667	0.000375585	0.0311084	1	883	114	0	0	0	2	112275594	112340063	1	protein_coding	zinc finger CCCH-type containing 6 [Source:HGNC Symbol;Acc:HGNC:24762]
#N/A	SH3BP5L	ENSG00000175137.11	156.689	-9.3617	2.64294	-3.54216	0.000396872	0.0311084	376	2	867	0	1	1	1	248810446	248826633	-1	protein_coding	SH3 binding domain protein 5 like [Source:HGNC Symbol;Acc:HGNC:29360]
#N/A	ALS2	ENSG00000003393.15	193.15	-7.61725	2.15367	-3.53688	0.00040489	0.0311084	190	900	175	1	4	3	2	201700554	201781189	-1	protein_coding	ALS2, alsin Rho guanine nucleotide exchange factor [Source:HGNC Symbol;Acc:HGNC:443]
#N/A	PABPN1	ENSG00000100836.10	161.306	-9.48513	2.68482	-3.53288	0.000411062	0.0311084	557	38	425	0	0	2	14	23321289	23326185	1	protein_coding	poly(A) binding protein nuclear 1 [Source:HGNC Symbol;Acc:HGNC:8565]
LRFN3	LRFN3	ENSG00000126243.8	151.12	-11.0541	3.1387	-3.52186	0.000428534	0.0311084	37	944	1	0	0	0	19	35935358	35945767	1	protein_coding	leucine rich repeat and fibronectin type III domain containing 3 [Source:HGNC Symbol;Acc:HGNC:28370]
#N/A	SPON2	ENSG00000159674.12	167.826	-7.67434	2.18023	-3.51997	0.000431595	0.0311084	556	188	237	1	1	5	4	1166932	1208962	-1	protein_coding	spondin 2 [Source:HGNC Symbol;Acc:HGNC:11253]
#N/A	ZWINT	ENSG00000122952.17	250.97	-11.7858	3.35949	-3.50821	0.000451139	0.0311084	443	1037	0	0	0	0	10	56357228	56361275	-1	protein_coding	ZW10 interacting kinetochore protein [Source:HGNC Symbol;Acc:HGNC:13195]
#N/A	FAM214B	ENSG00000005238.19	250.899	-11.7856	3.36232	-3.50519	0.000456276	0.0311084	0	168	2549	0	0	0	9	35104112	35116341	-1	protein_coding	family with sequence similarity 214 member B [Source:HGNC Symbol;Acc:HGNC:25666]
#N/A	ERICH1	ENSG00000104714.14	100.075	-9.49547	2.70965	-3.50432	0.00045777	0.0311084	16	434	347	1	0	0	8	614746	738106	-1	protein_coding	glutamate rich 1 [Source:HGNC Symbol;Acc:HGNC:27234]
#N/A	CLPP	ENSG00000125656.11	117.91	-10.6958	3.05574	-3.50025	0.000464815	0.0311084	442	1	275	0	0	0	19	6361452	6368910	1	protein_coding	caseinolytic mitochondrial matrix peptidase proteolytic subunit [Source:HGNC Symbol;Acc:HGNC:2084]
#N/A	DCAF6	ENSG00000143164.15	305.692	-9.02405	2.58817	-3.48666	0.000489101	0.0311084	719	2	1728	1	0	4	1	167935783	168075843	1	protein_coding	DDB1 and CUL4 associated factor 6 [Source:HGNC Symbol;Acc:HGNC:30002]
#N/A	DGLUCY	ENSG00000133943.20	102.426	-10.4932	3.01662	-3.47847	0.000504289	0.0311084	1	352	552	0	0	0	14	91060333	91225632	1	protein_coding	D-glutamate cyclase [Source:HGNC Symbol;Acc:HGNC:20498]
#N/A	ACTR5	ENSG00000101442.10	85.8855	-8.48842	2.44165	-3.47652	0.000507972	0.0311084	44	248	438	0	1	1	20	38748442	38772520	1	protein_coding	ARP5 actin related protein 5 homolog [Source:HGNC Symbol;Acc:HGNC:14671]
#N/A	ZBTB47	ENSG00000114853.14	127.038	-9.13814	2.63069	-3.47367	0.000513388	0.0311084	349	278	123	0	0	2	3	42653684	42665854	1	protein_coding	zinc finger and BTB domain containing 47 [Source:HGNC Symbol;Acc:HGNC:26955]
#N/A	REEP4	ENSG00000168476.12	103.584	-10.5091	3.02554	-3.47345	0.000513811	0.0311084	149	474	2	0	0	0	8	22138020	22141951	-1	protein_coding	receptor accessory protein 4 [Source:HGNC Symbol;Acc:HGNC:26176]
#N/A	C8orf82	ENSG00000213563.7	205.782	-11.4995	3.31566	-3.46825	0.000523853	0.0311084	0	826	910	0	0	0	8	144525733	144529132	-1	protein_coding	chromosome 8 open reading frame 82 [Source:HGNC Symbol;Acc:HGNC:33826]
#N/A	UBTD1	ENSG00000165886.5	142.82	-10.0096	2.88932	-3.46434	0.000531544	0.0311084	515	1	381	0	0	1	10	97498868	97571209	1	protein_coding	ubiquitin domain containing 1 [Source:HGNC Symbol;Acc:HGNC:25683]
QPCT	QPCT	ENSG00000115828.17	113.932	-10.6462	3.08136	-3.45505	0.000550199	0.0311084	483	1	132	0	0	0	2	37342827	37373322	1	protein_coding	glutaminyl-peptide cyclotransferase [Source:HGNC Symbol;Acc:HGNC:9753]
#N/A	FHL3	ENSG00000183386.10	144.053	-9.24084	2.67659	-3.45247	0.000555482	0.0311084	373	1	733	0	1	1	1	37996770	38005606	-1	protein_coding	four and a half LIM domains 3 [Source:HGNC Symbol;Acc:HGNC:3704]
#N/A	KIN	ENSG00000151657.12	138.636	-9.18544	2.66072	-3.45224	0.000555947	0.0311084	1	384	904	0	1	1	10	7750962	7787981	-1	protein_coding	Kin17 DNA and RNA binding protein [Source:HGNC Symbol;Acc:HGNC:6327]
NAIF1	NAIF1	ENSG00000171169.9	210.828	-11.5343	3.35011	-3.44297	0.000575365	0.0311548	505	686	0	0	0	0	9	128061233	128068206	-1	protein_coding	nuclear apoptosis inducing factor 1 [Source:HGNC Symbol;Acc:HGNC:25446]
#N/A	AK5	ENSG00000154027.19	97.5265	-10.4224	3.0287	-3.4412	0.00057914	0.0311548	1	487	265	0	0	0	1	77282051	77559969	1	protein_coding	adenylate kinase 5 [Source:HGNC Symbol;Acc:HGNC:365]
#N/A	SUSD5	ENSG00000173705.9	117.416	-9.7269	2.83035	-3.43664	0.00058898	0.0311548	323	2	551	0	0	1	3	33150042	33219215	-1	protein_coding	sushi domain containing 5 [Source:HGNC Symbol;Acc:HGNC:29061]
#N/A	ZNF551	ENSG00000204519.11	113.545	-10.6417	3.09748	-3.43559	0.000591267	0.0311548	1	715	55	0	0	0	19	57681969	57717301	1	protein_coding	zinc finger protein 551 [Source:HGNC Symbol;Acc:HGNC:25108]
#N/A	NECTIN2	ENSG00000130202.10	143.746	-8.78318	2.55925	-3.43193	0.000599294	0.031169	336	275	347	0	0	3	19	44846175	44889228	1	protein_coding	nectin cell adhesion molecule 2 [Source:HGNC Symbol;Acc:HGNC:9707]
#N/A	SGCD	ENSG00000170624.13	102.813	-10.4981	3.0598	-3.43099	0.000601394	0.031169	318	234	1	0	0	0	5	155870344	156767788	1	protein_coding	sarcoglycan delta [Source:HGNC Symbol;Acc:HGNC:10807]
BLMH	BLMH	ENSG00000108578.15	68.9442	-9.92213	2.89457	-3.42784	0.000608403	0.0312759	8	297	251	0	0	0	17	30248195	30292056	-1	protein_coding	bleomycin hydrolase [Source:HGNC Symbol;Acc:HGNC:1059]
MRPL49	MRPL49	ENSG00000149792.9	101.69	-10.4822	3.06928	-3.41521	0.000637327	0.03228	423	1	137	0	0	0	11	65122183	65127371	1	protein_coding	mitochondrial ribosomal protein L49 [Source:HGNC Symbol;Acc:HGNC:1176]
#N/A	IDH2	ENSG00000182054.9	178.595	-9.63675	2.82619	-3.4098	0.000650101	0.0323668	550	2	699	0	0	2	15	90083045	90102504	-1	protein_coding	isocitrate dehydrogenase (NADP(+)) 2, mitochondrial [Source:HGNC Symbol;Acc:HGNC:5383]
#N/A	GLT8D1	ENSG00000016864.18	109.839	-8.92771	2.62659	-3.39898	0.000676378	0.032898	311	217	124	0	0	2	3	52694488	52706032	-1	protein_coding	glycosyltransferase 8 domain containing 1 [Source:HGNC Symbol;Acc:HGNC:24870]
#N/A	BMI1	ENSG00000168283.14	84.7558	-10.22	3.01578	-3.38882	0.000701936	0.0334638	1	383	299	0	0	0	10	22321211	22331484	1	protein_coding	BMI1 proto-oncogene, polycomb ring finger [Source:HGNC Symbol;Acc:HGNC:1066]
#N/A	CLCN7	ENSG00000103249.18	84.5795	-8.23471	2.43707	-3.37893	0.000727681	0.0334638	43	294	346	1	1	0	16	1444934	1475580	-1	protein_coding	chloride voltage-gated channel 7 [Source:HGNC Symbol;Acc:HGNC:2025]
#N/A	KXD1	ENSG00000105700.11	128.867	-8.83755	2.61666	-3.37742	0.000731702	0.0334638	2	270	986	1	1	0	19	18557762	18569387	1	protein_coding	KxDL motif containing 1 [Source:HGNC Symbol;Acc:HGNC:28420]
SERTAD4	SERTAD4	ENSG00000082497.12	152.593	-7.73495	2.29031	-3.37726	0.000732127	0.0334638	313	280	489	0	4	2	1	210232799	210246631	1	protein_coding	SERTA domain containing 4 [Source:HGNC Symbol;Acc:HGNC:25236]
#N/A	RAD54L2	ENSG00000164080.13	203.39	-10.5197	3.11554	-3.37653	0.000734063	0.0334638	0	889	773	1	0	0	3	51541144	51668667	1	protein_coding	RAD54 like 2 [Source:HGNC Symbol;Acc:HGNC:29123]
#N/A	SUN1	ENSG00000164828.18	86.1873	-10.2437	3.03799	-3.37186	0.000746626	0.0335788	307	1	239	0	0	0	7	816615	896435	1	protein_coding	Sad1 and UNC84 domain containing 1 [Source:HGNC Symbol;Acc:HGNC:18587]
ZSCAN32	ZSCAN32	ENSG00000140987.20	154.867	-11.0895	3.30716	-3.35317	0.000798923	0.0345093	0	674	595	0	0	0	16	3382081	3401065	-1	protein_coding	zinc finger and SCAN domain containing 32 [Source:HGNC Symbol;Acc:HGNC:20812]
TMEM161B-AS1	TMEM161B-AS1	ENSG00000247828.8	152.063	-11.0631	3.30811	-3.34424	0.00082509	0.0350137	0	687	541	0	0	0	5	88268895	88436685	1	antisense	TMEM161B antisense RNA 1 [Source:HGNC Symbol;Acc:HGNC:43839]
UNKL	UNKL	ENSG00000059145.18	149.673	-11.0403	3.30633	-3.33913	0.000840417	0.0350629	0	659	562	0	0	0	16	1363205	1414751	-1	protein_coding	unkempt family like zinc finger [Source:HGNC Symbol;Acc:HGNC:14184]
#N/A	TSHZ3	ENSG00000121297.8	189.758	-8.72793	2.61755	-3.33439	0.000854857	0.0350629	185	989	2	0	1	3	19	31274945	31349547	-1	protein_coding	teashirt zinc finger homeobox 3 [Source:HGNC Symbol;Acc:HGNC:30700]
CDH8	CDH8	ENSG00000150394.14	80.5587	-10.1462	3.04615	-3.33084	0.000865845	0.0350629	179	281	1	0	0	0	16	61647242	62037035	-1	protein_coding	cadherin 8 [Source:HGNC Symbol;Acc:HGNC:1767]
#N/A	TARDBP	ENSG00000120948.17	136.91	-7.73046	2.32609	-3.32337	0.000889377	0.0350629	4	540	605	1	3	1	1	11012344	11026420	1	protein_coding	TAR DNA binding protein [Source:HGNC Symbol;Acc:HGNC:11571]
#N/A	NKAPD1	ENSG00000150776.18	144.012	-10.9846	3.30561	-3.32302	0.000890481	0.0350629	0	645	522	0	0	0	11	112074086	112085150	1	protein_coding	NKAP domain containing 1 [Source:HGNC Symbol;Acc:HGNC:25569]
#N/A	WDR45	ENSG00000196998.19	192.175	-10.4384	3.14471	-3.31935	0.000902269	0.0350629	151	0	1811	0	0	1	X	49071470	49101170	-1	protein_coding	WD repeat domain 45 [Source:HGNC Symbol;Acc:HGNC:28912]
KLHDC4	KLHDC4	ENSG00000104731.14	78.9662	-10.1173	3.04877	-3.31848	0.000905074	0.0350629	313	1	143	0	0	0	16	87696485	87765992	-1	protein_coding	kelch domain containing 4 [Source:HGNC Symbol;Acc:HGNC:25272]
#N/A	JOSD1	ENSG00000100221.10	292.883	-10.3587	3.12294	-3.31698	0.000909972	0.0350629	972	0	986	0	0	2	22	38685543	38701556	-1	protein_coding	Josephin domain containing 1 [Source:HGNC Symbol;Acc:HGNC:28953]
#N/A	SNAP23	ENSG00000092531.10	99.8375	-9.49266	2.86239	-3.31635	0.000912025	0.0350629	287	1	440	0	0	1	15	42491233	42545356	1	protein_coding	synaptosome associated protein 23 [Source:HGNC Symbol;Acc:HGNC:11131]
#N/A	ASB3	ENSG00000115239.22	150.16	-11.0449	3.33068	-3.31611	0.000912795	0.0350629	0	847	245	0	0	0	2	53532672	53787610	-1	protein_coding	ankyrin repeat and SOCS box containing 3 [Source:HGNC Symbol;Acc:HGNC:16013]
#N/A	ZNF276	ENSG00000158805.12	153.493	-11.0765	3.34528	-3.31107	0.000929412	0.0350629	218	708	0	0	0	0	16	89720400	89740903	1	protein_coding	zinc finger protein 276 [Source:HGNC Symbol;Acc:HGNC:23330]
#N/A	FMC1	ENSG00000164898.13	94.7921	-9.41711	2.85034	-3.30385	0.000953661	0.0350629	1	416	354	1	0	0	7	139339457	139346319	1	protein_coding	formation of mitochondrial complex V assembly factor 1 homolog [Source:HGNC Symbol;Acc:HGNC:26946]
#N/A	DMWD	ENSG00000185800.12	83.1599	-9.22854	2.79455	-3.30233	0.000958835	0.0350629	166	3	537	0	1	0	19	45782947	45792802	-1	protein_coding	DM1 locus, WD repeat containing [Source:HGNC Symbol;Acc:HGNC:2936]
IL17RD	IL17RD	ENSG00000144730.18	74.7424	-10.038	3.04193	-3.29989	0.000967243	0.0350629	288	1	155	0	0	0	3	57089982	57170306	-1	protein_coding	interleukin 17 receptor D [Source:HGNC Symbol;Acc:HGNC:17616]
#N/A	FPGS	ENSG00000136877.15	167.94	-10.2432	3.10431	-3.29967	0.000967982	0.0350629	0	639	801	1	0	0	9	127794597	127814327	1	protein_coding	folylpolyglutamate synthase [Source:HGNC Symbol;Acc:HGNC:3824]
#N/A	NEDD4	ENSG00000069869.16	306.654	-7.62384	2.31237	-3.29698	0.000977289	0.0350629	23	1707	467	1	1	12	15	55826922	55993746	-1	protein_coding	neural precursor cell expressed, developmentally down-regulated 4, E3 ubiquitin protein ligase [Source:HGNC Symbol;Acc:HGNC:7727]
#N/A	IRX2	ENSG00000170561.13	165.094	-10.2189	3.10048	-3.29592	0.000981005	0.0350629	0	529	958	0	1	0	5	2745845	2751662	-1	protein_coding	iroquois homeobox 2 [Source:HGNC Symbol;Acc:HGNC:14359]
#N/A	ZNF585A	ENSG00000196967.10	63.0795	-9.79359	2.97364	-3.29347	0.000989574	0.0350629	161	2	325	0	0	0	19	37106734	37172741	-1	protein_coding	zinc finger protein 585A [Source:HGNC Symbol;Acc:HGNC:26305]
#N/A	UTP25	ENSG00000117597.18	56.3761	-9.63232	2.92476	-3.29337	0.000989947	0.0350629	7	50	535	0	0	0	1	209828007	209857565	1	protein_coding	UTP25, small subunit processor component [Source:HGNC Symbol;Acc:HGNC:28440]
DCLK2	DCLK2	ENSG00000170390.16	74.4872	-10.034	3.04692	-3.29317	0.000990661	0.0350629	1	53	749	0	0	0	4	150078274	150257457	1	protein_coding	doublecortin like kinase 2 [Source:HGNC Symbol;Acc:HGNC:19002]
#N/A	FANCL	ENSG00000115392.11	149.573	-11.0392	3.35741	-3.288	0.00100902	0.0350629	132	802	0	0	0	0	2	58159243	58241372	-1	protein_coding	FA complementation group L [Source:HGNC Symbol;Acc:HGNC:20748]
#N/A	TMEM203	ENSG00000187713.7	137.867	-10.9215	3.32723	-3.28245	0.00102908	0.0350629	507	0	347	0	0	0	9	137204082	137205638	-1	protein_coding	transmembrane protein 203 [Source:HGNC Symbol;Acc:HGNC:28217]
#N/A	CPSF6	ENSG00000111605.18	190.656	-9.2011	2.80506	-3.28018	0.00103743	0.0350629	743	217	4	0	0	3	12	69239537	69274358	1	protein_coding	cleavage and polyadenylation specific factor 6 [Source:HGNC Symbol;Acc:HGNC:13871]
#N/A	ICK	ENSG00000112144.15	125.632	-10.7878	3.29716	-3.27183	0.00106853	0.0350629	0	314	882	0	0	0	6	53001279	53061802	-1	protein_coding	intestinal cell kinase [Source:HGNC Symbol;Acc:HGNC:21219]
#N/A	MAN1C1	ENSG00000117643.14	89.2344	-9.33062	2.85566	-3.26742	0.00108534	0.0350629	213	1	497	0	0	1	1	25617468	25786207	1	protein_coding	mannosidase alpha class 1C member 1 [Source:HGNC Symbol;Acc:HGNC:19080]
#N/A	WDR12	ENSG00000138442.9	86.3855	-9.28398	2.84254	-3.26609	0.00109045	0.0350629	1	361	354	0	0	1	2	202874782	203014798	-1	protein_coding	WD repeat domain 12 [Source:HGNC Symbol;Acc:HGNC:14098]
#N/A	CCDC50	ENSG00000152492.15	152.815	-10.1073	3.09588	-3.26478	0.00109551	0.0350629	0	532	814	0	1	0	3	191329077	191398670	1	protein_coding	coiled-coil domain containing 50 [Source:HGNC Symbol;Acc:HGNC:18111]
#N/A	FBXO45	ENSG00000174013.8	99.0491	-8.54595	2.61795	-3.26437	0.00109707	0.0350629	214	2	602	1	0	1	3	196568611	196589059	1	protein_coding	F-box protein 45 [Source:HGNC Symbol;Acc:HGNC:29148]
#N/A	PPIL3	ENSG00000240344.9	123.006	-10.7572	3.30034	-3.25942	0.00111641	0.0350629	0	559	432	0	0	0	2	200870907	200889303	-1	protein_coding	peptidylprolyl isomerase like 3 [Source:HGNC Symbol;Acc:HGNC:9262]
DHX8	DHX8	ENSG00000067596.12	87.325	-9.29943	2.85502	-3.25722	0.00112511	0.0350629	191	1	528	0	0	1	17	43483865	43610338	1	protein_coding	DEAH-box helicase 8 [Source:HGNC Symbol;Acc:HGNC:2749]
#N/A	ABHD15	ENSG00000168792.5	153.394	-10.1127	3.10861	-3.25314	0.00114139	0.0350629	0	748	450	0	1	0	17	29560547	29567137	-1	protein_coding	abhydrolase domain containing 15 [Source:HGNC Symbol;Acc:HGNC:26971]
#N/A	NTHL1	ENSG00000065057.9	135.009	-10.8914	3.35059	-3.25058	0.00115171	0.0350629	132	706	0	0	0	0	16	2039815	2047866	-1	protein_coding	nth like DNA glycosylase 1 [Source:HGNC Symbol;Acc:HGNC:8028]
WHAMM	WHAMM	ENSG00000156232.7	120.381	-10.7262	3.30111	-3.24927	0.001157	0.0350629	0	231	965	0	0	0	15	82809628	82836108	1	protein_coding	WAS protein homolog associated with actin, golgi membranes and microtubules [Source:HGNC Symbol;Acc:HGNC:30493]
CRYZL1	CRYZL1	ENSG00000205758.12	109.356	-8.12261	2.50007	-3.24895	0.00115834	0.0350629	462	1	126	1	1	1	21	33589341	33643926	-1	protein_coding	crystallin zeta like 1 [Source:HGNC Symbol;Acc:HGNC:2420]
#N/A	CENPU	ENSG00000151725.12	128.724	-10.8225	3.33273	-3.24733	0.00116495	0.0350629	352	358	0	0	0	0	4	184694618	184734133	-1	protein_coding	centromere protein U [Source:HGNC Symbol;Acc:HGNC:21348]
#N/A	ELMOD3	ENSG00000115459.18	85.0421	-9.26101	2.85506	-3.24372	0.00117978	0.0350629	235	1	397	0	0	1	2	85354394	85391752	1	protein_coding	ELMO domain containing 3 [Source:HGNC Symbol;Acc:HGNC:26158]
#N/A	STEAP1B	ENSG00000105889.15	65.3229	-9.84377	3.04008	-3.238	0.00120373	0.0350629	122	260	1	0	0	0	7	22419444	22727613	-1	protein_coding	STEAP family member 1B [Source:HGNC Symbol;Acc:HGNC:41907]
#N/A	ATP10D	ENSG00000145246.14	86.2653	-9.28123	2.86884	-3.23518	0.00121566	0.0350629	371	2	84	0	0	1	4	47485288	47593486	1	protein_coding	ATPase phospholipid transporting 10D (putative) [Source:HGNC Symbol;Acc:HGNC:13549]
#N/A	MRPS30	ENSG00000112996.11	187.844	-9.46576	2.92662	-3.23436	0.00121914	0.0350629	672	300	0	1	0	1	5	44808925	44820428	1	protein_coding	mitochondrial ribosomal protein S30 [Source:HGNC Symbol;Acc:HGNC:8769]
#N/A	PRPSAP1	ENSG00000161542.17	152.043	-8.59886	2.6598	-3.23289	0.00122543	0.0350629	289	0	1024	1	1	1	17	76309486	76384521	-1	protein_coding	phosphoribosyl pyrophosphate synthetase associated protein 1 [Source:HGNC Symbol;Acc:HGNC:9466]
#N/A	PIGX	ENSG00000163964.15	142.565	-10.0074	3.09661	-3.23171	0.0012305	0.0350629	0	334	1038	0	0	1	3	196639775	196736007	1	protein_coding	phosphatidylinositol glycan anchor biosynthesis class X [Source:HGNC Symbol;Acc:HGNC:26046]
#N/A	PHLDB2	ENSG00000144824.21	110.308	-8.93909	2.76902	-3.22824	0.00124552	0.0350629	3	475	423	0	0	2	3	111732497	111976517	1	protein_coding	pleckstrin homology like domain family B member 2 [Source:HGNC Symbol;Acc:HGNC:29573]
DDX43	DDX43	ENSG00000080007.8	61.2798	-9.75224	3.02161	-3.2275	0.00124879	0.0350629	80	1	500	0	0	0	6	73394748	73417569	1	protein_coding	DEAD-box helicase 43 [Source:HGNC Symbol;Acc:HGNC:18677]
SPEF2	SPEF2	ENSG00000152582.14	125.659	-8.79732	2.72678	-3.22627	0.00125414	0.0350629	26	789	2	1	1	0	5	35617844	35814611	1	protein_coding	sperm flagellar 2 [Source:HGNC Symbol;Acc:HGNC:26293]
#N/A	EXOC5	ENSG00000070367.16	71.7933	-7.51395	2.32939	-3.22572	0.00125655	0.0350629	291	22	74	1	1	1	14	57200507	57269008	-1	protein_coding	exocyst complex component 5 [Source:HGNC Symbol;Acc:HGNC:10696]
#N/A	GPBP1L1	ENSG00000159592.11	67.9968	-9.90252	3.07818	-3.21701	0.00129534	0.0356107	21	1	717	0	0	0	1	45627304	45688113	-1	protein_coding	GC-rich promoter binding protein 1 like 1 [Source:HGNC Symbol;Acc:HGNC:28843]
DNAAF5	DNAAF5	ENSG00000164818.16	183.117	-8.37217	2.60621	-3.21239	0.00131636	0.0357224	581	1	674	0	1	4	7	726701	786475	1	protein_coding	dynein axonemal assembly factor 5 [Source:HGNC Symbol;Acc:HGNC:26013]
#N/A	TADA2B	ENSG00000173011.12	112.265	-10.6254	3.31553	-3.20475	0.00135181	0.0359675	137	0	942	0	0	0	4	7041899	7057952	1	protein_coding	transcriptional adaptor 2B [Source:HGNC Symbol;Acc:HGNC:30781]
#N/A	PARP9	ENSG00000138496.16	42.1188	-9.21053	2.87646	-3.20203	0.00136463	0.0359675	73	166	17	0	0	0	3	122527924	122564577	-1	protein_coding	poly(ADP-ribose) polymerase family member 9 [Source:HGNC Symbol;Acc:HGNC:24118]
KNL1	KNL1	ENSG00000137812.19	59.8615	-9.71776	3.0357	-3.20116	0.00136874	0.0359675	122	224	1	0	0	0	15	40594020	40664342	1	protein_coding	kinetochore scaffold 1 [Source:HGNC Symbol;Acc:HGNC:24054]
#N/A	NFRKB	ENSG00000170322.14	132.464	-9.90107	3.09434	-3.19974	0.00137552	0.0359675	0	311	963	0	1	0	11	129863636	129895590	-1	protein_coding	nuclear factor related to kappaB binding protein [Source:HGNC Symbol;Acc:HGNC:7802]
MSH2	MSH2	ENSG00000095002.14	132.544	-9.90192	3.09476	-3.19957	0.00137632	0.0359675	0	343	909	0	1	0	2	47402969	47663146	1	protein_coding	mutS homolog 2 [Source:HGNC Symbol;Acc:HGNC:7325]
HECW1	HECW1	ENSG00000002746.15	138.903	-9.96975	3.11826	-3.19722	0.0013876	0.0359675	173	0	1156	0	0	1	7	43112599	43566001	1	protein_coding	HECT, C2 and WW domain containing E3 ubiquitin protein ligase 1 [Source:HGNC Symbol;Acc:HGNC:22195]
#N/A	KIAA0556	ENSG00000047578.13	112.386	-10.6267	3.32842	-3.19271	0.00140945	0.0359675	213	444	0	0	0	0	16	27550133	27780369	1	protein_coding	KIAA0556 [Source:HGNC Symbol;Acc:HGNC:29068]
#N/A	FN3KRP	ENSG00000141560.15	153.604	-8.31675	2.60515	-3.19243	0.00141083	0.0359675	289	1	1039	1	0	3	17	82716683	82730328	1	protein_coding	fructosamine 3 kinase related protein [Source:HGNC Symbol;Acc:HGNC:25700]
#N/A	TPRG1L	ENSG00000158109.15	335.378	-7.77313	2.43704	-3.18958	0.0014248	0.0360361	640	23	2206	0	3	11	1	3625002	3630127	1	protein_coding	tumor protein p63 regulated 1 like [Source:HGNC Symbol;Acc:HGNC:27007]
#N/A	CMTM4	ENSG00000183723.12	128.481	-9.85644	3.09412	-3.18554	0.00144486	0.0363979	0	471	643	1	0	0	16	66614750	66696707	-1	protein_coding	CKLF like MARVEL transmembrane domain containing 4 [Source:HGNC Symbol;Acc:HGNC:19175]
PYROXD2	PYROXD2	ENSG00000119943.13	108.62	-10.5775	3.33257	-3.17399	0.00150357	0.0366751	155	500	0	0	0	0	10	98383565	98415184	-1	protein_coding	pyridine nucleotide-disulphide oxidoreductase domain 2 [Source:HGNC Symbol;Acc:HGNC:23517]
#N/A	ACADSB	ENSG00000196177.12	138.498	-9.96529	3.13999	-3.17367	0.00150526	0.0366751	176	667	0	0	0	1	10	123008979	123058311	1	protein_coding	acyl-CoA dehydrogenase short/branched chain [Source:HGNC Symbol;Acc:HGNC:91]
WDR7	WDR7	ENSG00000091157.13	55.091	-9.59879	3.02482	-3.17334	0.00150694	0.0366751	57	1	485	0	0	0	18	56651343	57036606	1	protein_coding	WD repeat domain 7 [Source:HGNC Symbol;Acc:HGNC:13490]
#N/A	FBXO25	ENSG00000147364.16	163.925	-9.26916	2.92108	-3.1732	0.00150771	0.0366751	190	814	0	1	0	1	8	406428	477967	1	protein_coding	F-box protein 25 [Source:HGNC Symbol;Acc:HGNC:13596]
C9orf64	C9orf64	ENSG00000165118.15	100.687	-10.4683	3.30075	-3.17148	0.00151663	0.0366751	214	0	627	0	0	0	9	83938311	83956986	-1	protein_coding	chromosome 9 open reading frame 64 [Source:HGNC Symbol;Acc:HGNC:28144]
AGPS	AGPS	ENSG00000018510.16	41.138	-9.17654	2.89868	-3.16576	0.00154678	0.0366751	68	170	11	0	0	0	2	177392644	177559299	1	protein_coding	alkylglycerone phosphate synthase [Source:HGNC Symbol;Acc:HGNC:327]
NXT1	NXT1	ENSG00000132661.4	145.08	-10.0321	3.16897	-3.16574	0.00154689	0.0366751	609	107	0	0	0	1	20	23350736	23354777	1	protein_coding	nuclear transport factor 2 like export factor 1 [Source:HGNC Symbol;Acc:HGNC:15913]
#N/A	TERF1	ENSG00000147601.14	60.7088	-9.73828	3.07621	-3.16567	0.00154726	0.0366751	32	355	1	0	0	0	8	73008864	73048122	1	protein_coding	telomeric repeat binding factor 1 [Source:HGNC Symbol;Acc:HGNC:11728]
#N/A	SCOC	ENSG00000153130.17	125.632	-9.82466	3.1043	-3.16485	0.00155163	0.0366751	265	0	786	0	0	1	4	140257286	140385726	1	protein_coding	short coiled-coil protein [Source:HGNC Symbol;Acc:HGNC:20335]
#N/A	NUBPL	ENSG00000151413.17	116.789	-9.02372	2.85183	-3.16419	0.00155516	0.0366751	401	1	358	0	0	2	14	31489956	31861224	1	protein_coding	nucleotide binding protein like [Source:HGNC Symbol;Acc:HGNC:20278]
#N/A	PAN3	ENSG00000152520.14	90.472	-8.41434	2.66218	-3.1607	0.00157391	0.0366751	116	1	741	1	0	1	13	28138506	28295335	1	protein_coding	poly(A) specific ribonuclease subunit PAN3 [Source:HGNC Symbol;Acc:HGNC:29991]
#N/A	KAT2A	ENSG00000108773.11	157.204	-8.19794	2.59886	-3.15443	0.0016081	0.037208	522	1	522	2	0	2	17	42113108	42121358	-1	protein_coding	lysine acetyltransferase 2A [Source:HGNC Symbol;Acc:HGNC:4201]
#N/A	CHMP7	ENSG00000147457.14	178.516	-7.84874	2.49138	-3.15036	0.00163068	0.037208	88	1018	53	4	1	0	8	23243637	23262000	1	protein_coding	charged multivesicular body protein 7 [Source:HGNC Symbol;Acc:HGNC:28439]
RCBTB2	RCBTB2	ENSG00000136161.12	204.615	-9.84089	3.12497	-3.14912	0.00163763	0.037208	400	790	0	0	0	2	13	48488959	48533256	-1	protein_coding	RCC1 and BTB domain containing protein 2 [Source:HGNC Symbol;Acc:HGNC:1914]
#N/A	INPP1	ENSG00000151689.13	98.6755	-10.4394	3.31559	-3.14857	0.00164074	0.037208	102	0	872	0	0	0	2	190343470	190371665	1	protein_coding	inositol polyphosphate-1-phosphatase [Source:HGNC Symbol;Acc:HGNC:6071]
#N/A	ZBTB1	ENSG00000126804.13	148.118	-9.03134	2.87171	-3.14493	0.00166125	0.0372623	0	300	1157	1	1	0	14	64503712	64533690	1	protein_coding	zinc finger and BTB domain containing 1 [Source:HGNC Symbol;Acc:HGNC:20259]
FAM49B	FAM49B	ENSG00000153310.19	115.478	-9.70309	3.08669	-3.14353	0.00166925	0.0372623	0	430	567	0	0	1	8	129839593	130017129	-1	protein_coding	family with sequence similarity 49 member B [Source:HGNC Symbol;Acc:HGNC:25216]
#N/A	WWC1	ENSG00000113645.14	68.116	-8.9401	2.84467	-3.14276	0.00167363	0.0372623	154	1	399	0	1	0	5	168291651	168472303	1	protein_coding	WW and C2 domain containing 1 [Source:HGNC Symbol;Acc:HGNC:29435]
TTLL4	TTLL4	ENSG00000135912.11	95.9797	-10.3994	3.31131	-3.14056	0.00168624	0.0372623	111	0	820	0	0	0	2	218710845	218755416	1	protein_coding	tubulin tyrosine ligase like 4 [Source:HGNC Symbol;Acc:HGNC:28976]
HDAC6	HDAC6	ENSG00000094631.21	135.096	-9.9292	3.16345	-3.13872	0.00169687	0.0372623	78	781	0	0	1	0	X	48801377	48824982	1	protein_coding	histone deacetylase 6 [Source:HGNC Symbol;Acc:HGNC:14064]
#N/A	CD40	ENSG00000101017.14	113.569	-9.67829	3.08905	-3.1331	0.00172972	0.0373586	0	308	754	1	0	0	20	46118272	46129863	1	protein_coding	CD40 molecule [Source:HGNC Symbol;Acc:HGNC:11919]
ZSCAN25	ZSCAN25	ENSG00000197037.11	86.0493	-10.2418	3.28043	-3.1221	0.00179565	0.0377018	0	281	491	0	0	0	7	99616946	99632407	1	protein_coding	zinc finger and SCAN domain containing 25 [Source:HGNC Symbol;Acc:HGNC:21961]
#N/A	HCCS	ENSG00000004961.15	88.37	-10.2801	3.29637	-3.1186	0.00181712	0.0377018	180	0	569	0	0	0	X	11111301	11123078	1	protein_coding	holocytochrome c synthase [Source:HGNC Symbol;Acc:HGNC:4837]
#N/A	FAM83G	ENSG00000188522.15	112.202	-9.66115	3.09815	-3.11836	0.0018186	0.0377018	234	0	708	0	1	0	17	18968789	19004804	-1	protein_coding	family with sequence similarity 83 member G [Source:HGNC Symbol;Acc:HGNC:32554]
#N/A	GGPS1	ENSG00000152904.11	109.054	-9.6204	3.09032	-3.11307	0.00185149	0.0378908	0	492	388	0	0	1	1	235327350	235344532	1	protein_coding	geranylgeranyl diphosphate synthase 1 [Source:HGNC Symbol;Acc:HGNC:4249]
#N/A	KYAT3	ENSG00000137944.18	86.3069	-10.2459	3.2948	-3.10972	0.00187263	0.0380571	215	0	462	0	0	0	1	88935773	88992953	-1	protein_coding	kynurenine aminotransferase 3 [Source:HGNC Symbol;Acc:HGNC:33238]
#N/A	DNAJB5	ENSG00000137094.14	107.648	-9.60084	3.08963	-3.10744	0.00188713	0.0380571	0	459	428	1	0	0	9	34989641	34998900	1	protein_coding	DnaJ heat shock protein family (Hsp40) member B5 [Source:HGNC Symbol;Acc:HGNC:14887]
#N/A	DYNLT3	ENSG00000165169.11	241.565	-7.33364	2.36028	-3.1071	0.00188931	0.0380571	593	466	498	0	1	13	X	37836757	37847637	-1	protein_coding	dynein light chain Tctex-type 3 [Source:HGNC Symbol;Acc:HGNC:11694]
#N/A	VSTM4	ENSG00000165633.13	87.305	-10.2627	3.30308	-3.10701	0.00188992	0.0380571	121	0	698	0	0	0	10	49014245	49115509	-1	protein_coding	V-set and transmembrane domain containing 4 [Source:HGNC Symbol;Acc:HGNC:26470]
#N/A	INTS12	ENSG00000138785.15	103.296	-9.5418	3.08661	-3.09135	0.00199248	0.0390477	0	437	417	0	1	0	4	105682627	105895986	-1	protein_coding	integrator complex subunit 12 [Source:HGNC Symbol;Acc:HGNC:25067]
#N/A	CFAP36	ENSG00000163001.11	80.3325	-10.1426	3.28113	-3.09119	0.00199356	0.0390477	0	336	332	0	0	0	2	55519604	55545879	1	protein_coding	cilia and flagella associated protein 36 [Source:HGNC Symbol;Acc:HGNC:30540]
#N/A	SCNM1	ENSG00000163156.11	125.726	-7.17122	2.32017	-3.09082	0.00199605	0.0390477	187	316	423	0	1	7	1	151156664	151170297	1	protein_coding	sodium channel modifier 1 [Source:HGNC Symbol;Acc:HGNC:23136]
#N/A	IMPA1	ENSG00000133731.10	82.2918	-10.1773	3.2935	-3.0901	0.00200086	0.0390477	173	0	517	0	0	0	8	81657961	81686693	-1	protein_coding	inositol monophosphatase 1 [Source:HGNC Symbol;Acc:HGNC:6050]
#N/A	COMMD10	ENSG00000145781.9	166.499	-9.54254	3.0969	-3.08131	0.00206089	0.0396025	503	0	678	0	0	2	5	116084991	116412762	1	protein_coding	COMM domain containing 10 [Source:HGNC Symbol;Acc:HGNC:30201]
#N/A	ZNF629	ENSG00000102870.6	108.808	-9.61653	3.12271	-3.07955	0.00207313	0.0396025	0	86	1081	1	0	0	16	30778449	30787202	-1	protein_coding	zinc finger protein 629 [Source:HGNC Symbol;Acc:HGNC:29008]
PGBD2	PGBD2	ENSG00000185220.12	102.582	-9.53175	3.10274	-3.07205	0.00212597	0.0401619	335	0	358	0	0	1	1	248906196	248919946	1	protein_coding	piggyBac transposable element derived 2 [Source:HGNC Symbol;Acc:HGNC:19399]
#N/A	CCND2	ENSG00000118971.8	161.244	-8.98906	2.92719	-3.07088	0.00213428	0.0401638	46	996	1	2	0	0	12	4273772	4305350	1	protein_coding	cyclin D2 [Source:HGNC Symbol;Acc:HGNC:1583]
#N/A	DUSP22	ENSG00000112679.14	97.1619	-9.4535	3.08297	-3.06636	0.00216682	0.0404154	0	259	653	0	1	0	6	291630	351355	1	protein_coding	dual specificity phosphatase 22 [Source:HGNC Symbol;Acc:HGNC:16077]
#N/A	SLC35B2	ENSG00000157593.19	74.7575	-10.0389	3.27747	-3.063	0.00219133	0.0406328	0	301	329	0	0	0	6	44254096	44257890	-1	protein_coding	solute carrier family 35 member B2 [Source:HGNC Symbol;Acc:HGNC:16872]
#N/A	POGLUT1	ENSG00000163389.12	45.317	-8.35121	2.72939	-3.05973	0.00221536	0.0408387	45	226	16	0	0	1	3	119468938	119494708	1	protein_coding	protein O-glucosyltransferase 1 [Source:HGNC Symbol;Acc:HGNC:22954]
#N/A	KIAA1109	ENSG00000138688.15	177.256	-8.14445	2.66935	-3.0511	0.00228006	0.0413602	41	97	1733	0	5	0	4	122152333	122362758	1	protein_coding	KIAA1109 [Source:HGNC Symbol;Acc:HGNC:26953]
AC037198.1	AC037198.1	ENSG00000276107.1	97.8106	-9.46294	3.10283	-3.04978	0.00229007	0.0413602	330	0	316	0	0	1	15	39586561	39587293	1	sense_intronic	novel transcript, sense intronic to THBS1
#N/A	DLG1	ENSG00000075711.21	143.878	-7.69369	2.5231	-3.0493	0.00229379	0.0413602	400	383	6	1	0	5	3	197042560	197299300	-1	protein_coding	discs large MAGUK scaffold protein 1 [Source:HGNC Symbol;Acc:HGNC:2900]
#N/A	XPR1	ENSG00000143324.14	96.5732	-7.58984	2.49016	-3.04794	0.00230417	0.04139	432	1	52	1	1	2	1	180632004	180890251	1	protein_coding	xenotropic and polytropic retrovirus receptor 1 [Source:HGNC Symbol;Acc:HGNC:12827]
#N/A	EOGT	ENSG00000163378.14	92.151	-9.37707	3.08612	-3.03847	0.00237783	0.0419973	0	184	725	0	1	0	3	68975214	69013961	-1	protein_coding	EGF domain specific O-linked N-acetylglucosamine transferase [Source:HGNC Symbol;Acc:HGNC:28526]
#N/A	TBC1D24	ENSG00000162065.14	110.766	-8.70352	2.86611	-3.0367	0.0023918	0.0421263	0	529	342	1	0	1	16	2475051	2509560	1	protein_coding	TBC1 domain family member 24 [Source:HGNC Symbol;Acc:HGNC:29203]
#N/A	RC3H2	ENSG00000056586.16	231.244	-6.33421	2.08966	-3.03121	0.00243576	0.0422373	416	620	525	3	2	20	9	122844556	122905341	-1	protein_coding	ring finger and CCCH-type domains 2 [Source:HGNC Symbol;Acc:HGNC:21461]
#N/A	GAB1	ENSG00000109458.8	69.3753	-9.93107	3.27666	-3.03085	0.00243865	0.0422373	0	297	275	0	0	0	4	143336762	143474568	1	protein_coding	GRB2 associated binding protein 1 [Source:HGNC Symbol;Acc:HGNC:4066]
#N/A	DUSP12	ENSG00000081721.12	177.714	-8.63696	2.85017	-3.03032	0.00244291	0.0422373	270	0	1359	2	1	0	1	161749758	161757238	1	protein_coding	dual specificity phosphatase 12 [Source:HGNC Symbol;Acc:HGNC:3067]
#N/A	FBXL7	ENSG00000183580.10	128.282	-7.95	2.62373	-3.03004	0.00244524	0.0422373	194	0	981	1	2	1	5	15500196	15939795	1	protein_coding	F-box and leucine rich repeat protein 7 [Source:HGNC Symbol;Acc:HGNC:13604]
SNX16	SNX16	ENSG00000104497.14	74.7673	-10.0386	3.31348	-3.02964	0.00244846	0.0422373	147	288	0	0	0	0	8	81799581	81842866	-1	protein_coding	sorting nexin 16 [Source:HGNC Symbol;Acc:HGNC:14980]
MED30	MED30	ENSG00000164758.7	78.4661	-10.1085	3.33689	-3.02932	0.00245101	0.0422373	0	484	57	0	0	0	8	117520713	117540262	1	protein_coding	mediator complex subunit 30 [Source:HGNC Symbol;Acc:HGNC:23032]
#N/A	CD3EAP	ENSG00000117877.10	130.501	-8.57945	2.8333	-3.02808	0.00246115	0.0422373	384	0	554	0	1	2	19	45406209	45410766	1	protein_coding	CD3e molecule associated protein [Source:HGNC Symbol;Acc:HGNC:24219]
#N/A	MGMT	ENSG00000170430.10	77.8342	-10.0969	3.33768	-3.02512	0.00248535	0.0423581	0	481	55	0	0	0	10	129467184	129768007	1	protein_coding	O-6-methylguanine-DNA methyltransferase [Source:HGNC Symbol;Acc:HGNC:7059]
#N/A	YEATS2	ENSG00000163872.16	67.1036	-9.88316	3.27181	-3.0207	0.00252188	0.0424851	0	201	414	0	0	0	3	183697818	183812625	1	protein_coding	YEATS domain containing 2 [Source:HGNC Symbol;Acc:HGNC:25489]
#N/A	TBC1D15	ENSG00000121749.15	91.4139	-9.36586	3.10279	-3.01853	0.00254004	0.0424851	0	100	861	0	0	1	12	71839707	71927248	1	protein_coding	TBC1 domain family member 15 [Source:HGNC Symbol;Acc:HGNC:25694]
#N/A	CHERP	ENSG00000085872.15	29.7344	-8.70871	2.88581	-3.01777	0.00254644	0.0424851	10	157	43	0	0	0	19	16517889	16542530	-1	protein_coding	calcium homeostasis endoplasmic reticulum protein [Source:HGNC Symbol;Acc:HGNC:16930]
AC008764.6	AC008764.6	ENSG00000269399.2	86.4083	-9.28408	3.07676	-3.01748	0.00254883	0.0424851	0	233	576	0	1	0	19	16542746	16544814	1	lincRNA	novel transcript
PHKA1	PHKA1	ENSG00000067177.15	81.9561	-10.1713	3.37215	-3.01625	0.00255921	0.0424851	26	504	0	0	0	0	X	72578814	72714319	-1	protein_coding	phosphorylase kinase regulatory subunit alpha 1 [Source:HGNC Symbol;Acc:HGNC:8925]
NINJ2	NINJ2	ENSG00000171840.12	76.4146	-10.0707	3.33892	-3.01616	0.00255999	0.0424851	31	0	790	0	0	0	12	564296	663779	-1	protein_coding	ninjurin 2 [Source:HGNC Symbol;Acc:HGNC:7825]
#N/A	RECQL4	ENSG00000160957.13	73.1205	-10.0066	3.32125	-3.01289	0.0025877	0.0428326	94	351	0	0	0	0	8	144511288	144517845	-1	protein_coding	RecQ like helicase 4 [Source:HGNC Symbol;Acc:HGNC:9949]
#N/A	BRMS1L	ENSG00000100916.14	186.925	-8.60234	2.8602	-3.0076	0.00263321	0.0434721	244	889	0	1	0	3	14	35826318	35932325	1	protein_coding	BRMS1 like transcriptional repressor [Source:HGNC Symbol;Acc:HGNC:20512]
#N/A	FBXO5	ENSG00000112029.10	78.6379	-10.1121	3.36634	-3.00388	0.00266558	0.0436722	16	0	851	0	0	0	6	152970519	152983579	-1	protein_coding	F-box protein 5 [Source:HGNC Symbol;Acc:HGNC:13584]
#N/A	RHOD	ENSG00000173156.7	142.636	-8.57352	2.85686	-3.00103	0.00269072	0.0436722	345	457	0	1	0	2	11	67056818	67072013	1	protein_coding	ras homolog family member D [Source:HGNC Symbol;Acc:HGNC:670]
#N/A	PRKX	ENSG00000183943.6	137.197	-7.73598	2.57779	-3.00102	0.00269078	0.0436722	439	1	493	2	0	3	X	3604370	3713608	-1	protein_coding	protein kinase X-linked [Source:HGNC Symbol;Acc:HGNC:9441]
SLC13A3	SLC13A3	ENSG00000158296.14	68.7391	-9.91729	3.30941	-2.99669	0.00272929	0.0440236	168	219	0	0	0	0	20	46557823	46684467	-1	protein_coding	solute carrier family 13 member 3 [Source:HGNC Symbol;Acc:HGNC:14430]
SPACA6	SPACA6	ENSG00000182310.14	37.8247	-9.05692	3.02376	-2.99525	0.0027422	0.044094	11	2	398	0	0	0	19	51689128	51712387	1	protein_coding	sperm acrosome associated 6 [Source:HGNC Symbol;Acc:HGNC:27113]
#N/A	CAPZA2	ENSG00000198898.14	90.1836	-7.6627	2.55895	-2.99446	0.00274927	0.044094	135	401	4	2	1	0	7	116811070	116922049	1	protein_coding	capping actin protein of muscle Z-line subunit alpha 2 [Source:HGNC Symbol;Acc:HGNC:1490]
#N/A	SLC36A1	ENSG00000123643.13	69.5399	-9.93433	3.31992	-2.99234	0.00276852	0.044094	0	417	71	0	0	0	5	151437046	151492381	1	protein_coding	solute carrier family 36 member 1 [Source:HGNC Symbol;Acc:HGNC:18761]
#N/A	UGGT2	ENSG00000102595.20	235.865	-8.60313	2.87897	-2.98827	0.00280566	0.0442617	185	1293	0	0	4	1	13	95801580	96053482	-1	protein_coding	UDP-glucose glycoprotein glucosyltransferase 2 [Source:HGNC Symbol;Acc:HGNC:15664]
#N/A	IER5L	ENSG00000188483.8	63.789	-9.80984	3.28452	-2.98669	0.00282016	0.0442617	134	0	401	0	0	0	9	129175552	129178262	-1	protein_coding	immediate early response 5 like [Source:HGNC Symbol;Acc:HGNC:23679]
#N/A	MTHFR	ENSG00000177000.12	104.659	-8.62136	2.88692	-2.98635	0.00282328	0.0442617	101	0	939	1	0	1	1	11785723	11806920	-1	protein_coding	methylenetetrahydrofolate reductase [Source:HGNC Symbol;Acc:HGNC:7436]
GNB5	GNB5	ENSG00000069966.18	56.2213	-8.66345	2.90174	-2.98561	0.00283016	0.0442617	17	1	592	0	1	0	15	52115105	52191369	-1	protein_coding	G protein subunit beta 5 [Source:HGNC Symbol;Acc:HGNC:4401]
#N/A	PRDM2	ENSG00000116731.22	91.5488	-7.06842	2.37118	-2.98097	0.00287333	0.0444308	1	214	658	2	2	1	1	13700198	13825079	1	protein_coding	PR/SET domain 2 [Source:HGNC Symbol;Acc:HGNC:9347]
BRIP1	BRIP1	ENSG00000136492.8	104.317	-8.61601	2.89113	-2.98016	0.00288101	0.0444308	269	311	0	1	0	1	17	61681266	61863521	-1	protein_coding	BRCA1 interacting protein C-terminal helicase 1 [Source:HGNC Symbol;Acc:HGNC:20473]
#N/A	FLAD1	ENSG00000160688.19	66.2659	-9.86524	3.31116	-2.97939	0.0028882	0.0444308	0	48	667	0	0	0	1	154983338	154993111	1	protein_coding	flavin adenine dinucleotide synthetase 1 [Source:HGNC Symbol;Acc:HGNC:24671]
#N/A	ORC5	ENSG00000164815.11	64.7704	-7.62946	2.56724	-2.97185	0.00296011	0.044777	128	176	121	0	0	3	7	104126341	104208047	-1	protein_coding	origin recognition complex subunit 5 [Source:HGNC Symbol;Acc:HGNC:8491]
SPIRE1	SPIRE1	ENSG00000134278.15	79.3537	-9.16095	3.08885	-2.96581	0.00301884	0.045448	236	0	332	0	0	1	18	12446512	12658134	-1	protein_coding	spire type actin nucleation factor 1 [Source:HGNC Symbol;Acc:HGNC:30622]
#N/A	HNMT	ENSG00000150540.14	64.5888	-9.8273	3.31717	-2.96255	0.00305101	0.0455849	223	115	0	0	0	0	2	137964020	138016364	1	protein_coding	histamine N-methyltransferase [Source:HGNC Symbol;Acc:HGNC:5028]
KIF21A	KIF21A	ENSG00000139116.18	83.8256	-9.23884	3.11903	-2.96209	0.00305563	0.0455849	268	178	0	1	0	0	12	39293228	39443390	-1	protein_coding	kinesin family member 21A [Source:HGNC Symbol;Acc:HGNC:19349]
#N/A	PKNOX1	ENSG00000160199.15	224.301	-7.75403	2.61837	-2.9614	0.00306247	0.0455849	355	977	0	3	1	4	21	42974510	43033931	1	protein_coding	PBX/knotted 1 homeobox 1 [Source:HGNC Symbol;Acc:HGNC:9022]
#N/A	ZBTB24	ENSG00000112365.4	60.0916	-9.72375	3.28366	-2.96126	0.00306387	0.0455849	114	0	407	0	0	0	6	109462594	109483237	-1	protein_coding	zinc finger and BTB domain containing 24 [Source:HGNC Symbol;Acc:HGNC:21143]
#N/A	SIRT2	ENSG00000068903.20	125.683	-9.13595	3.08517	-2.96124	0.00306398	0.0455849	371	0	532	0	0	2	19	38878555	38899862	-1	protein_coding	sirtuin 2 [Source:HGNC Symbol;Acc:HGNC:10886]
#N/A	PID1	ENSG00000153823.18	288.461	-8.39936	2.83748	-2.96015	0.00307491	0.0456356	762	834	0	2	0	5	2	228850526	229271285	-1	protein_coding	phosphotyrosine interaction domain containing 1 [Source:HGNC Symbol;Acc:HGNC:26084]
#N/A	TLK1	ENSG00000198586.14	89.8765	-9.34041	3.15872	-2.95703	0.00310621	0.0457822	0	23	975	1	0	0	2	170990823	171231314	-1	protein_coding	tousled like kinase 1 [Source:HGNC Symbol;Acc:HGNC:11841]
#N/A	TYW1	ENSG00000198874.13	77.6637	-9.12973	3.09684	-2.94807	0.0031976	0.0468019	269	0	234	0	0	1	7	66995173	67239519	1	protein_coding	tRNA-yW synthesizing protein 1 homolog [Source:HGNC Symbol;Acc:HGNC:25598]
#N/A	PANK2	ENSG00000125779.22	99.5953	-8.54875	2.90097	-2.94686	0.00321021	0.0468221	350	167	0	1	0	1	20	3888839	3929882	1	protein_coding	pantothenate kinase 2 [Source:HGNC Symbol;Acc:HGNC:15894]
#N/A	DZIP1L	ENSG00000158163.15	61.3341	-9.75358	3.31021	-2.94651	0.00321379	0.0468221	45	0	586	0	0	0	3	138061990	138115818	-1	protein_coding	DAZ interacting zinc finger protein 1 like [Source:HGNC Symbol;Acc:HGNC:26551]
#N/A	TBC1D8B	ENSG00000133138.20	81.4192	-9.19772	3.12725	-2.94116	0.00326991	0.0474212	81	423	0	0	1	0	X	106802680	106876145	1	protein_coding	TBC1 domain family member 8B [Source:HGNC Symbol;Acc:HGNC:24715]
#N/A	MRPS7	ENSG00000125445.11	119.358	-9.06153	3.08492	-2.93737	0.00331014	0.0475592	193	0	886	0	0	2	17	75261674	75266373	1	protein_coding	mitochondrial ribosomal protein S7 [Source:HGNC Symbol;Acc:HGNC:14499]
#N/A	BPNT1	ENSG00000162813.18	345.01	-9.04873	3.08542	-2.93273	0.00335991	0.0478485	0	1438	1427	4	0	0	1	220057482	220090462	-1	protein_coding	3'(2'), 5'-bisphosphate nucleotidase 1 [Source:HGNC Symbol;Acc:HGNC:1096]
#N/A	AC092747.4	ENSG00000275764.1	60.5033	-9.73405	3.3212	-2.93088	0.00338003	0.0480268	0	31	631	0	0	0	12	27037100	27038960	1	lincRNA	novel transcript
#N/A	CDKN3	ENSG00000100526.20	133.298	-8.28351	2.83416	-2.92274	0.00346967	0.0490799	252	0	900	2	0	1	14	54396849	54420218	1	protein_coding	cyclin dependent kinase inhibitor 3 [Source:HGNC Symbol;Acc:HGNC:1791]
#N/A	MFSD1	ENSG00000118855.20	280.496	-7.73567	2.65098	-2.91804	0.00352242	0.049279	90	1270	763	8	0	0	3	158732198	158829719	1	protein_coding	major facilitator superfamily domain containing 1 [Source:HGNC Symbol;Acc:HGNC:25874]
#N/A	TWIST2	ENSG00000233608.4	53.0575	-9.54454	3.27168	-2.91732	0.00353051	0.049279	0	102	425	0	0	0	2	238848032	238910543	1	protein_coding	twist family bHLH transcription factor 2 [Source:HGNC Symbol;Acc:HGNC:20670]
#N/A	MYPN	ENSG00000138347.15	217.55	-8.99621	3.08456	-2.91653	0.00353952	0.049296	570	637	0	0	0	4	10	68106117	68212017	1	protein_coding	myopalladin [Source:HGNC Symbol;Acc:HGNC:23246]
#N/A	PRKD1	ENSG00000184304.15	91.3472	-8.17301	2.81207	-2.9064	0.0036561	0.0499184	66	2	868	2	0	0	14	29576479	30191898	-1	protein_coding	protein kinase D1 [Source:HGNC Symbol;Acc:HGNC:9407]
#N/A	PYGO2	ENSG00000163348.4	68.5585	-8.94986	3.08109	-2.90477	0.00367528	0.0499184	159	0	394	0	0	1	1	154957026	154963853	-1	protein_coding	pygopus family PHD finger 2 [Source:HGNC Symbol;Acc:HGNC:30257]
#N/A	SIPA1L2	ENSG00000116991.10	90.5163	-8.12365	2.79728	-2.90413	0.00368277	0.0499184	239	1	447	0	0	3	1	232397965	232561558	-1	protein_coding	signal induced proliferation associated 1 like 2 [Source:HGNC Symbol;Acc:HGNC:23800]
#N/A	TUSC3	ENSG00000104723.21	53.4166	-9.55414	3.29242	-2.90186	0.0037095	0.0499184	59	0	463	0	0	0	8	15417215	15766649	1	protein_coding	tumor suppressor candidate 3 [Source:HGNC Symbol;Acc:HGNC:30242]
USP38	USP38	ENSG00000170185.10	162.862	-8.20719	2.83253	-2.89748	0.00376179	0.0502871	616	0	363	0	1	4	4	143184917	143223830	1	protein_coding	ubiquitin specific peptidase 38 [Source:HGNC Symbol;Acc:HGNC:20067]
#N/A	MAPKBP1	ENSG00000137802.14	58.3771	-9.68177	3.3434	-2.89579	0.00378207	0.0504516	30	343	0	0	0	0	15	41774434	41827855	1	protein_coding	mitogen-activated protein kinase binding protein 1 [Source:HGNC Symbol;Acc:HGNC:29536]
#N/A	ACO2	ENSG00000100412.16	70.3322	-8.98642	3.10502	-2.89416	0.00380171	0.0504598	165	233	0	0	0	1	22	41469125	41528989	1	protein_coding	aconitase 2 [Source:HGNC Symbol;Acc:HGNC:118]
PRPF8	PRPF8	ENSG00000174231.17	53.5908	-9.55894	3.30439	-2.8928	0.00381822	0.0504598	41	0	508	0	0	0	17	1650629	1684882	-1	protein_coding	pre-mRNA processing factor 8 [Source:HGNC Symbol;Acc:HGNC:17340]
#N/A	PDCL	ENSG00000136940.14	71.894	-9.01704	3.11811	-2.89183	0.00383004	0.0504598	91	346	0	1	0	0	9	122798389	122828631	-1	protein_coding	phosducin like [Source:HGNC Symbol;Acc:HGNC:8770]
#N/A	INSR	ENSG00000171105.14	200.424	-8.87737	3.07042	-2.89126	0.00383703	0.0504598	706	0	574	0	0	4	19	7112255	7294034	-1	protein_coding	insulin receptor [Source:HGNC Symbol;Acc:HGNC:6091]
ARHGAP33	ARHGAP33	ENSG00000004777.18	51.0905	-9.48917	3.2865	-2.88732	0.0038854	0.0506547	176	0	157	0	0	0	19	35774532	35788822	1	protein_coding	Rho GTPase activating protein 33 [Source:HGNC Symbol;Acc:HGNC:23085]
#N/A	ASNSD1	ENSG00000138381.10	28.3617	-8.64182	2.9938	-2.88657	0.00389461	0.05067	1	34	260	0	0	0	2	189661385	189670831	1	protein_coding	asparagine synthetase domain containing 1 [Source:HGNC Symbol;Acc:HGNC:24910]
#N/A	CUL7	ENSG00000044090.8	65.5516	-8.88445	3.08099	-2.88363	0.00393118	0.0509361	184	0	300	0	1	0	6	43037617	43053945	-1	protein_coding	cullin 7 [Source:HGNC Symbol;Acc:HGNC:21024]
#N/A	C21orf91	ENSG00000154642.11	47.856	-9.39564	3.26098	-2.88123	0.00396128	0.051161	0	133	313	0	0	0	21	17788967	17819386	-1	protein_coding	chromosome 21 open reading frame 91 [Source:HGNC Symbol;Acc:HGNC:16459]
#N/A	FAM122B	ENSG00000156504.16	47.8057	-9.39412	3.26077	-2.88096	0.00396472	0.051161	0	135	309	0	0	0	X	134769566	134797232	-1	protein_coding	family with sequence similarity 122B [Source:HGNC Symbol;Acc:HGNC:30490]
NOX4	NOX4	ENSG00000086991.13	65.1922	-8.87638	3.08722	-2.8752	0.00403768	0.0518508	212	0	229	0	1	0	11	89324356	89498187	-1	protein_coding	NADPH oxidase 4 [Source:HGNC Symbol;Acc:HGNC:7891]
ZNF771	ZNF771	ENSG00000179965.12	73.2199	-9.0454	3.14788	-2.87349	0.00405966	0.0518571	20	0	779	0	0	1	16	30407297	30431108	1	protein_coding	zinc finger protein 771 [Source:HGNC Symbol;Acc:HGNC:29653]
#N/A	PLAT	ENSG00000104368.18	34.694	-7.96356	2.77251	-2.87233	0.00407463	0.0519434	2	75	257	1	0	0	8	42175233	42207724	-1	protein_coding	plasminogen activator, tissue type [Source:HGNC Symbol;Acc:HGNC:9051]
#N/A	FOXD1	ENSG00000251493.5	74.9426	-8.13885	2.84099	-2.86479	0.00417282	0.0527694	0	220	467	1	0	1	5	73444827	73448527	-1	protein_coding	forkhead box D1 [Source:HGNC Symbol;Acc:HGNC:3802]
#N/A	CHMP1B	ENSG00000255112.3	185.522	-6.8175	2.38124	-2.86301	0.00419639	0.0529617	217	728	312	1	0	14	18	11851396	11854449	1	protein_coding	charged multivesicular body protein 1B [Source:HGNC Symbol;Acc:HGNC:24287]
#N/A	SCAF1	ENSG00000126461.15	25.7707	-8.50152	2.97081	-2.86168	0.00421402	0.052982	45	106	2	0	0	0	19	49642125	49658642	1	protein_coding	SR-related CTD associated factor 1 [Source:HGNC Symbol;Acc:HGNC:30403]
#N/A	NAP1L4	ENSG00000205531.13	39.062	-8.13573	2.85286	-2.85178	0.00434754	0.0539209	120	89	1	0	0	1	11	2944431	2992377	-1	protein_coding	nucleosome assembly protein 1 like 4 [Source:HGNC Symbol;Acc:HGNC:7640]
#N/A	ZBTB17	ENSG00000116809.11	105.375	-8.13523	2.8528	-2.85167	0.00434906	0.0539209	426	0	169	1	0	2	1	15941869	15976132	-1	protein_coding	zinc finger and BTB domain containing 17 [Source:HGNC Symbol;Acc:HGNC:12936]
LINC02289	LINC02289	ENSG00000258819.2	60.8697	-8.08042	2.83376	-2.85148	0.00435157	0.0539209	226	1	144	0	0	2	14	77069180	77076344	-1	lincRNA	long intergenic non-protein coding RNA 2289 [Source:HGNC Symbol;Acc:HGNC:53205]
#N/A	LANCL2	ENSG00000132434.9	48.0432	-9.40136	3.30366	-2.84574	0.00443083	0.0544754	34	0	462	0	0	0	7	55365448	55433742	1	protein_coding	LanC like 2 [Source:HGNC Symbol;Acc:HGNC:6509]
#N/A	DOLK	ENSG00000175283.7	47.6444	-9.38818	3.30563	-2.84006	0.00451047	0.0549246	194	0	75	0	0	0	9	128945530	128947619	-1	protein_coding	dolichol kinase [Source:HGNC Symbol;Acc:HGNC:23406]
#N/A	ZNF706	ENSG00000120963.12	67.1998	-8.92018	3.14103	-2.83989	0.00451284	0.0549246	0	21	722	1	0	0	8	101177878	101206193	-1	protein_coding	zinc finger protein 706 [Source:HGNC Symbol;Acc:HGNC:24992]
#N/A	HIC2	ENSG00000169635.10	156.131	-7.99516	2.81559	-2.8396	0.00451697	0.0549246	0	536	839	3	1	0	22	21417404	21451463	1	protein_coding	HIC ZBTB transcriptional repressor 2 [Source:HGNC Symbol;Acc:HGNC:18595]
LRWD1	LRWD1	ENSG00000161036.13	70.1852	-7.3593	2.59338	-2.83773	0.00454357	0.0550363	210	1	285	2	0	1	7	102464929	102473168	1	protein_coding	leucine rich repeats and WD repeat domain containing 1 [Source:HGNC Symbol;Acc:HGNC:21769]
#N/A	SLC16A7	ENSG00000118596.12	264.587	-8.00928	2.8241	-2.83605	0.00456758	0.0552215	339	1265	0	0	4	5	12	59596067	59789855	1	protein_coding	solute carrier family 16 member 7 [Source:HGNC Symbol;Acc:HGNC:10928]
DBF4	DBF4	ENSG00000006634.8	68.043	-8.93887	3.15593	-2.8324	0.00461999	0.0555764	25	413	0	0	0	1	7	87876216	87909541	1	protein_coding	DBF4 zinc finger [Source:HGNC Symbol;Acc:HGNC:17364]
AC099778.1	AC099778.1	ENSG00000260236.1	43.9803	-9.27307	3.27539	-2.83113	0.00463834	0.0555764	134	0	177	0	0	0	3	47379089	47380999	-1	antisense	novel transcript, antisense to PTPN23
HOXB2	HOXB2	ENSG00000173917.10	45.3121	-9.31586	3.29071	-2.83096	0.00464089	0.0555764	170	0	106	0	0	0	17	48540894	48544989	-1	protein_coding	homeobox B2 [Source:HGNC Symbol;Acc:HGNC:5113]
#N/A	DGCR6L	ENSG00000128185.10	144.357	-7.31571	2.58613	-2.82883	0.00467188	0.0557825	474	284	2	1	0	7	22	20314276	20320080	-1	protein_coding	DiGeorge syndrome critical region gene 6 like [Source:HGNC Symbol;Acc:HGNC:18551]
#N/A	GRPEL1	ENSG00000109519.13	43.2285	-9.24866	3.26974	-2.82856	0.00467574	0.0557825	0	215	120	0	0	0	4	7058906	7068197	-1	protein_coding	GrpE like 1, mitochondrial [Source:HGNC Symbol;Acc:HGNC:19696]
#N/A	GTF2A2	ENSG00000140307.11	47.6322	-9.38773	3.32227	-2.8257	0.00471776	0.0559821	188	52	0	0	0	0	15	59638062	59657541	-1	protein_coding	general transcription factor IIA subunit 2 [Source:HGNC Symbol;Acc:HGNC:4647]
#N/A	ZNF292	ENSG00000188994.13	55.2767	-8.63748	3.06158	-2.82125	0.00478368	0.0565368	0	161	347	1	0	0	6	87152833	87264196	1	protein_coding	zinc finger protein 292 [Source:HGNC Symbol;Acc:HGNC:18410]
#N/A	RABGGTA	ENSG00000100949.14	42.494	-9.22419	3.28335	-2.80939	0.00496359	0.05812	50	0	361	0	0	0	14	24265538	24271739	-1	protein_coding	Rab geranylgeranyltransferase subunit alpha [Source:HGNC Symbol;Acc:HGNC:9795]
ITGA2	ITGA2	ENSG00000164171.11	57.6576	-8.69907	3.10117	-2.80509	0.00503019	0.0586825	230	0	101	0	0	1	5	52989326	53094779	1	protein_coding	integrin subunit alpha 2 [Source:HGNC Symbol;Acc:HGNC:6137]
ITPR2	ITPR2	ENSG00000123104.12	38.6709	-8.12011	2.89656	-2.80336	0.00505725	0.0588895	172	1	23	0	1	0	12	26336515	26833198	-1	protein_coding	inositol 1,4,5-trisphosphate receptor type 2 [Source:HGNC Symbol;Acc:HGNC:6181]
#N/A	HAPLN3	ENSG00000140511.11	42.5334	-9.22447	3.29712	-2.79774	0.00514613	0.0594863	128	102	0	0	0	0	15	88877288	88895626	-1	protein_coding	hyaluronan and proteoglycan link protein 3 [Source:HGNC Symbol;Acc:HGNC:21446]
#N/A	FZD1	ENSG00000157240.4	43.0302	-9.24252	3.31219	-2.79046	0.00526334	0.0603995	22	0	434	0	0	0	7	91264364	91271326	1	protein_coding	frizzled class receptor 1 [Source:HGNC Symbol;Acc:HGNC:4038]
#N/A	CDKL5	ENSG00000008086.12	41.3769	-9.18613	3.29379	-2.78892	0.00528836	0.0605767	0	32	413	0	0	0	X	18425583	18653629	1	protein_coding	cyclin dependent kinase like 5 [Source:HGNC Symbol;Acc:HGNC:11411]
BCR	BCR	ENSG00000186716.21	76.7093	-7.1576	2.5744	-2.78029	0.00543096	0.0616085	273	1	207	2	0	2	22	23179704	23318037	1	protein_coding	BCR, RhoGEF and GTPase activating protein [Source:HGNC Symbol;Acc:HGNC:1014]
#N/A	DLGAP5	ENSG00000126787.13	92.134	-8.6877	3.12514	-2.77994	0.00543691	0.0616085	376	82	0	0	0	2	14	55148112	55191678	-1	protein_coding	DLG associated protein 5 [Source:HGNC Symbol;Acc:HGNC:16864]
FAHD2A	FAHD2A	ENSG00000115042.10	83.0579	-8.53673	3.07258	-2.77836	0.00546342	0.061722	266	0	301	0	0	2	2	95402721	95416616	1	protein_coding	fumarylacetoacetate hydrolase domain containing 2A [Source:HGNC Symbol;Acc:HGNC:24252]
#N/A	AP1S2	ENSG00000182287.15	69.0137	-7.9268	2.85323	-2.77818	0.00546644	0.061722	113	0	507	1	1	0	X	15825806	15854931	-1	protein_coding	adaptor related protein complex 1 subunit sigma 2 [Source:HGNC Symbol;Acc:HGNC:560]
#N/A	LOXL1-AS1	ENSG00000261801.6	53.7306	-8.59653	3.09971	-2.77333	0.00554858	0.0624265	213	0	97	0	1	0	15	73908071	73928248	-1	antisense	LOXL1 antisense RNA 1 [Source:HGNC Symbol;Acc:HGNC:44169]
#N/A	GLE1	ENSG00000119392.14	79.1617	-7.35888	2.65977	-2.76674	0.005662	0.0634766	10	279	387	3	0	0	9	128504700	128542288	1	protein_coding	GLE1, RNA export mediator [Source:HGNC Symbol;Acc:HGNC:4315]
#N/A	FAM122A	ENSG00000187866.10	122.243	-8.56779	3.09991	-2.76388	0.00571177	0.0637981	527	0	119	0	0	3	9	68780034	68784608	1	protein_coding	family with sequence similarity 122A [Source:HGNC Symbol;Acc:HGNC:23490]
#N/A	DHDDS	ENSG00000117682.17	42.8147	-9.23542	3.34194	-2.76349	0.00571873	0.0637981	0	10	467	0	0	0	1	26432282	26471294	1	protein_coding	dehydrodolichyl diphosphate synthase subunit [Source:HGNC Symbol;Acc:HGNC:20603]
GRK6	GRK6	ENSG00000198055.11	31.8002	-7.83741	2.84362	-2.75614	0.00584881	0.0651092	59	126	1	0	1	0	5	177403204	177442901	1	protein_coding	G protein-coupled receptor kinase 6 [Source:HGNC Symbol;Acc:HGNC:4545]
#N/A	ILF3-DT	ENSG00000267100.1	16.0498	-7.82057	2.83812	-2.75554	0.00585944	0.065113	14	21	112	0	0	0	19	10651862	10653844	-1	lincRNA	ILF3 divergent tranacript [Source:HGNC Symbol;Acc:HGNC:27115]
CD27-AS1	CD27-AS1	ENSG00000215039.7	51.3689	-8.53334	3.10501	-2.74825	0.00599148	0.066347	30	0	508	0	0	1	12	6439001	6451567	-1	processed_transcript	CD27 antisense RNA 1 [Source:HGNC Symbol;Acc:HGNC:43896]
#N/A	MUL1	ENSG00000090432.7	56.0104	-8.657	3.15334	-2.74534	0.00604475	0.0667033	254	0	25	0	0	1	1	20499448	20508161	-1	protein_coding	mitochondrial E3 ubiquitin protein ligase 1 [Source:HGNC Symbol;Acc:HGNC:25762]
CSGALNACT1	CSGALNACT1	ENSG00000147408.14	22.1531	-8.28349	3.01935	-2.74346	0.00607947	0.0668846	24	112	1	0	0	0	8	19404161	19758029	-1	protein_coding	chondroitin sulfate N-acetylgalactosaminyltransferase 1 [Source:HGNC Symbol;Acc:HGNC:24290]
#N/A	CYHR1	ENSG00000187954.12	66.1789	-7.95684	2.90045	-2.74331	0.00608234	0.0668846	285	0	64	1	0	1	8	144449582	144465677	-1	protein_coding	cysteine and histidine rich 1 [Source:HGNC Symbol;Acc:HGNC:17806]
#N/A	CGRRF1	ENSG00000100532.12	96.7758	-8.58909	3.13343	-2.74111	0.00612317	0.0672167	49	568	0	0	2	0	14	54509812	54539309	1	protein_coding	cell growth regulator with ring finger domain 1 [Source:HGNC Symbol;Acc:HGNC:15528]
ESCO1	ESCO1	ENSG00000141446.11	53.1699	-7.80198	2.84708	-2.74034	0.00613748	0.067257	140	0	264	0	1	1	18	21529281	21600884	-1	protein_coding	establishment of sister chromatid cohesion N-acetyltransferase 1 [Source:HGNC Symbol;Acc:HGNC:24645]
#N/A	LIMK2	ENSG00000182541.18	53.3587	-6.96298	2.54597	-2.7349	0.00623986	0.0682345	82	2	399	2	0	1	22	31212239	31280080	1	protein_coding	LIM domain kinase 2 [Source:HGNC Symbol;Acc:HGNC:6614]
#N/A	TCOF1	ENSG00000070814.20	224.25	-5.95977	2.18086	-2.73276	0.00628064	0.0682345	515	96	1100	1	23	5	5	150357629	150400308	1	protein_coding	treacle ribosome biogenesis factor 1 [Source:HGNC Symbol;Acc:HGNC:11654]
#N/A	OTUD7B	ENSG00000264522.6	165.318	-7.80159	2.86311	-2.72487	0.00643268	0.0695279	50	1	1740	0	0	7	1	149937812	150010676	-1	protein_coding	OTU deubiquitinase 7B [Source:HGNC Symbol;Acc:HGNC:16683]
#N/A	ERAL1	ENSG00000132591.12	37.5387	-9.04468	3.32261	-2.72216	0.00648558	0.0698608	24	214	0	0	0	0	17	28854938	28861067	1	protein_coding	Era like 12S mitochondrial rRNA chaperone 1 [Source:HGNC Symbol;Acc:HGNC:3424]
LMF1	LMF1	ENSG00000103227.18	71.2873	-8.31559	3.06193	-2.7158	0.00661154	0.0709758	171	0	395	0	0	2	16	853634	981318	-1	protein_coding	lipase maturation factor 1 [Source:HGNC Symbol;Acc:HGNC:14154]
#N/A	GTF3C2	ENSG00000115207.13	153.899	-6.49766	2.40837	-2.69795	0.00697673	0.0745167	197	671	99	9	0	2	2	27325849	27357034	-1	protein_coding	general transcription factor IIIC subunit 2 [Source:HGNC Symbol;Acc:HGNC:4665]
#N/A	NUP205	ENSG00000155561.15	46.9945	-8.40426	3.12915	-2.6858	0.00723571	0.0766102	0	14	506	0	1	0	7	135557919	135648757	1	protein_coding	nucleoporin 205 [Source:HGNC Symbol;Acc:HGNC:18658]
#N/A	MPHOSPH10	ENSG00000124383.9	242.364	-6.39087	2.38148	-2.68357	0.00728401	0.0766102	63	957	916	6	15	0	2	71130314	71150101	1	protein_coding	M-phase phosphoprotein 10 [Source:HGNC Symbol;Acc:HGNC:7213]
#N/A	DDOST	ENSG00000244038.9	32.5703	-8.84112	3.29597	-2.6824	0.00730952	0.0766102	0	20	334	0	0	0	1	20651767	20661544	-1	protein_coding	dolichyl-diphosphooligosaccharide--protein glycosyltransferase non-catalytic subunit [Source:HGNC Symbol;Acc:HGNC:2728]
#N/A	SUMF2	ENSG00000129103.18	44.7214	-8.33152	3.10603	-2.68236	0.00731038	0.0766102	168	60	0	0	0	1	7	56064002	56080670	1	protein_coding	sulfatase modifying factor 2 [Source:HGNC Symbol;Acc:HGNC:20415]
#N/A	DDX24	ENSG00000089737.17	30.7986	-8.7589	3.26677	-2.68121	0.00733559	0.0766102	98	0	114	0	0	0	14	94048291	94081245	-1	protein_coding	DEAD-box helicase 24 [Source:HGNC Symbol;Acc:HGNC:13266]
#N/A	HMGB2	ENSG00000164104.12	197.529	-8.28213	3.09009	-2.68023	0.00735723	0.0766388	714	303	0	0	0	6	4	173331695	173335125	-1	protein_coding	high mobility group box 2 [Source:HGNC Symbol;Acc:HGNC:5000]
#N/A	EZH1	ENSG00000108799.13	72.931	-8.35043	3.11936	-2.67697	0.00742911	0.0770498	24	0	765	0	0	2	17	42700275	42745049	-1	protein_coding	enhancer of zeste 1 polycomb repressive complex 2 subunit [Source:HGNC Symbol;Acc:HGNC:3526]
#N/A	LIFR	ENSG00000113594.10	35.2392	-8.95267	3.34456	-2.67678	0.00743324	0.0770498	160	0	16	0	0	0	5	38474963	38608354	-1	protein_coding	LIF receptor alpha [Source:HGNC Symbol;Acc:HGNC:6597]
ZNF317	ZNF317	ENSG00000130803.15	80.5078	-7.49156	2.79955	-2.67598	0.00745104	0.0771079	0	305	382	2	1	0	19	9140380	9163424	1	protein_coding	zinc finger protein 317 [Source:HGNC Symbol;Acc:HGNC:13507]
#N/A	ARFRP1	ENSG00000101246.20	106.887	-8.37435	3.13038	-2.67518	0.00746883	0.0771658	474	42	0	0	0	3	20	63698642	63708025	-1	protein_coding	ADP ribosylation factor related protein 1 [Source:HGNC Symbol;Acc:HGNC:662]
#N/A	SMNDC1	ENSG00000119953.13	77.271	-7.68561	2.87456	-2.67366	0.00750277	0.0773899	325	54	0	1	0	2	10	110290730	110304951	-1	protein_coding	survival motor neuron domain containing 1 [Source:HGNC Symbol;Acc:HGNC:16900]
#N/A	C12orf45	ENSG00000151131.11	20.7474	-7.22228	2.70378	-2.67118	0.00755844	0.0775844	15	12	177	0	0	1	12	104986310	105074197	1	protein_coding	chromosome 12 open reading frame 45 [Source:HGNC Symbol;Acc:HGNC:28628]
#N/A	DLD	ENSG00000091140.14	50.5234	-7.72805	2.89463	-2.66979	0.00758988	0.0777808	217	0	50	0	1	1	7	107890970	107931730	1	protein_coding	dihydrolipoamide dehydrogenase [Source:HGNC Symbol;Acc:HGNC:2898]
#N/A	TMTC3	ENSG00000139324.12	359.777	-6.58392	2.48085	-2.65389	0.00795687	0.0808863	1098	799	31	0	24	7	12	88142296	88199887	1	protein_coding	transmembrane and tetratricopeptide repeat containing 3 [Source:HGNC Symbol;Acc:HGNC:26899]
LIN7C	LIN7C	ENSG00000148943.12	113.047	-7.40983	2.79302	-2.65298	0.00797841	0.0809751	0	352	667	1	4	0	11	27494576	27506773	-1	protein_coding	lin-7 homolog C, crumbs cell polarity complex component [Source:HGNC Symbol;Acc:HGNC:17789]
#N/A	PIGU	ENSG00000101464.10	174.243	-8.10031	3.05801	-2.64888	0.00807591	0.0817632	239	0	1392	0	0	6	20	34560542	34698790	-1	protein_coding	phosphatidylinositol glycan anchor biosynthesis class U [Source:HGNC Symbol;Acc:HGNC:15791]
#N/A	ZNF554	ENSG00000172006.12	122.609	-8.16694	3.09924	-2.63514	0.00841027	0.0846785	512	92	0	0	0	4	19	2819874	2835773	1	protein_coding	zinc finger protein 554 [Source:HGNC Symbol;Acc:HGNC:26629]
#N/A	RBMS2	ENSG00000076067.13	248.941	-6.96643	2.64971	-2.62913	0.0085603	0.0857794	246	1046	410	12	0	0	12	56521929	56596196	1	protein_coding	RNA binding motif single stranded interacting protein 2 [Source:HGNC Symbol;Acc:HGNC:9909]
#N/A	DCAF5	ENSG00000139990.18	463.343	-6.40613	2.43747	-2.62819	0.00858402	0.0858809	1227	1197	192	0	5	46	14	69050881	69153150	-1	protein_coding	DDB1 and CUL4 associated factor 5 [Source:HGNC Symbol;Acc:HGNC:20224]
#N/A	RBIS	ENSG00000176731.12	70.716	-6.47575	2.47659	-2.61478	0.00892845	0.0886257	34	399	25	1	5	0	8	85214048	85220421	-1	protein_coding	ribosomal biogenesis factor
#N/A	LRP8	ENSG00000157193.18	45.8437	-7.42654	2.85439	-2.6018	0.00927366	0.0916032	47	0	403	1	0	1	1	53242364	53328070	-1	protein_coding	LDL receptor related protein 8 [Source:HGNC Symbol;Acc:HGNC:6700]
#N/A	CASP9	ENSG00000132906.18	76.8626	-7.89472	3.03488	-2.60133	0.00928636	0.0916032	163	0	476	0	0	3	1	15490832	15526534	-1	protein_coding	caspase 9 [Source:HGNC Symbol;Acc:HGNC:1511]
#N/A	NDUFS4	ENSG00000164258.12	179.936	-5.91759	2.29048	-2.58356	0.00977872	0.0954179	293	368	670	0	16	9	5	53560633	53683340	1	protein_coding	NADH:ubiquinone oxidoreductase subunit S4 [Source:HGNC Symbol;Acc:HGNC:7711]
OR7E14P	OR7E14P	ENSG00000184669.9	23.6276	-8.37733	3.25689	-2.57219	0.0101058	0.0978697	44	0	162	0	0	0	11	17013998	17053024	1	transcribed_unprocessed_pseudogene	olfactory receptor family 7 subfamily E member 14 pseudogene [Source:HGNC Symbol;Acc:HGNC:8385]
TFCP2	TFCP2	ENSG00000135457.10	31.9743	-7.84636	3.06336	-2.56136	0.0104265	0.0998887	106	0	107	0	0	1	12	51093663	51173134	-1	protein_coding	transcription factor CP2 [Source:HGNC Symbol;Acc:HGNC:11748]

## Sheet: Mallat1-2_downreg
GeneSymbol	Ensembl_id	baseMean	log2FoldChange	lfcSE	stat	pvalue	padj	MFX238-NC2-2_S7	MFX224-M-NC2-1_S1	MFX225-NC2-3_S4	MFX224-M--1-2-3_S3	MFX225-M-1-2-2_S6	MFX238-M-1-2-3_S9	Chromosome/scaffold name	Gene start (bp)	Gene end (bp)	Strand	Gene type	Gene description
AC087721.1	ENSG00000259396.1	19.0897	-22.3003	3.70549	-6.01818	1.76e-09	3.95e-06	0	80	0	0	0	0	15	41343080	41344225	1	sense_intronic	novel transcript, sense intronic to NUSAP1
CDKAL1	ENSG00000145996.11	16.9422	-22.135	3.7006	-5.98146	2.21e-09	3.95e-06	0	71	0	0	0	0	6	20534457	21232404	1	protein_coding	CDK5 regulatory subunit associated protein 1 like 1 [Source:HGNC Symbol;Acc:HGNC:21050]
AL138921.1	ENSG00000227492.2	15.9877	-22.0586	3.69838	-5.96439	2.46e-09	3.95e-06	0	67	0	0	0	0	10	100229667	100234000	1	antisense	novel transcript
MMD	ENSG00000108960.9	15.9877	-22.0586	3.69838	-5.96439	2.46e-09	3.95e-06	0	67	0	0	0	0	17	55392613	55421992	-1	protein_coding	monocyte to macrophage differentiation associated [Source:HGNC Symbol;Acc:HGNC:7153]
TUBGCP3	ENSG00000126216.15	17.4194	-21.7465	3.7017	-5.87473	4.24e-09	5.45e-06	0	73	0	0	0	0	13	112485005	112588205	-1	protein_coding	tubulin gamma complex associated protein 3 [Source:HGNC Symbol;Acc:HGNC:18598]
TWNK	ENSG00000107815.10	216.051	-10.7539	2.6055	-4.1274	3.67e-05	0.0151519	400	323	567	0	1	0	10	100987367	100994401	1	protein_coding	twinkle mtDNA helicase [Source:HGNC Symbol;Acc:HGNC:1160]
PITHD1	ENSG00000057757.10	464.858	-10.4991	2.54904	-4.11885	3.81e-05	0.0151519	857	505	1483	0	3	0	1	23778405	23788232	1	protein_coding	PITH domain containing 1 [Source:HGNC Symbol;Acc:HGNC:25022]
INCENP	ENSG00000149503.13	292.271	-9.68203	2.35655	-4.10856	3.98e-05	0.0151519	1712	230	366	1	2	0	11	62123973	62153163	1	protein_coding	inner centromere protein [Source:HGNC Symbol;Acc:HGNC:6058]
PSD3	ENSG00000156011.17	198.248	-10.6299	2.59746	-4.09244	4.27e-05	0.0151519	829	226	347	0	1	0	8	18527301	19084730	-1	protein_coding	pleckstrin and Sec7 domain containing 3 [Source:HGNC Symbol;Acc:HGNC:19093]
RBMX2	ENSG00000134597.16	212.153	-10.7277	2.63843	-4.06595	4.78e-05	0.0151519	394	121	826	0	1	0	X	130401969	130413343	1	protein_coding	RNA binding motif protein X-linked 2 [Source:HGNC Symbol;Acc:HGNC:24282]
ZNF445	ENSG00000185219.17	194.849	-10.6049	2.65914	-3.98809	6.66e-05	0.018633	821	423	61	0	0	1	3	44431720	44477670	-1	protein_coding	zinc finger protein 445 [Source:HGNC Symbol;Acc:HGNC:21018]
CACTIN	ENSG00000105298.14	265.202	-10.2861	2.61	-3.94104	8.11e-05	0.0204909	1739	137	323	0	0	2	19	3610641	3626815	-1	protein_coding	cactin, spliceosome C complex subunit [Source:HGNC Symbol;Acc:HGNC:29938]
PYCARD	ENSG00000103490.14	174.784	-11.4105	2.91628	-3.9127	9.13e-05	0.0204909	486	518	11	0	0	0	16	31201485	31203450	-1	protein_coding	PYD and CARD domain containing [Source:HGNC Symbol;Acc:HGNC:16608]
FGF5	ENSG00000138675.16	146.904	-10.1971	2.60936	-3.90788	9.31e-05	0.0204909	249	226	390	0	1	0	4	80266599	80336680	1	protein_coding	fibroblast growth factor 5 [Source:HGNC Symbol;Acc:HGNC:3683]
SERTAD4	ENSG00000082497.12	173.122	-9.09495	2.33363	-3.89734	9.73e-05	0.0204909	489	313	280	0	1	2	1	210232799	210246631	1	protein_coding	SERTA domain containing 4 [Source:HGNC Symbol;Acc:HGNC:25236]
TRAPPC10	ENSG00000160218.13	293.796	-9.83668	2.55472	-3.85039	0.000117928	0.022461	486	312	979	0	3	0	21	44012319	44106552	1	protein_coding	trafficking protein particle complex 10 [Source:HGNC Symbol;Acc:HGNC:11868]
SMYD4	ENSG00000186532.12	180.344	-10.4931	2.79168	-3.75869	0.000170805	0.0250079	975	3	465	1	0	0	17	1779485	1830634	-1	protein_coding	SET and MYND domain containing 4 [Source:HGNC Symbol;Acc:HGNC:21067]
MRGPRF	ENSG00000172935.9	88.9193	-10.4354	2.78457	-3.74758	0.000178548	0.0250079	169	210	125	0	0	0	11	69004395	69013409	-1	protein_coding	MAS related GPR family member F [Source:HGNC Symbol;Acc:HGNC:24828]
CYB5R2	ENSG00000166394.15	150.43	-11.1942	3.02498	-3.7006	0.000215094	0.0252925	816	283	1	0	0	0	11	7665100	7677222	-1	protein_coding	cytochrome b5 reductase 2 [Source:HGNC Symbol;Acc:HGNC:24376]
SLC37A3	ENSG00000157800.18	124.76	-10.9244	2.96401	-3.6857	0.000228074	0.0252925	552	2	394	0	0	0	7	140293693	140404433	-1	protein_coding	solute carrier family 37 member 3 [Source:HGNC Symbol;Acc:HGNC:20651]
C16orf87	ENSG00000155330.10	297.844	-8.57234	2.32896	-3.68076	0.000232542	0.0252925	1089	198	804	1	6	0	16	46796607	46831411	-1	protein_coding	chromosome 16 open reading frame 87 [Source:HGNC Symbol;Acc:HGNC:33754]
CCDC47	ENSG00000108588.14	180.943	-10.498	2.8817	-3.643	0.000269474	0.0269974	254	1	893	0	1	0	17	63745250	63776351	-1	protein_coding	coiled-coil domain containing 47 [Source:HGNC Symbol;Acc:HGNC:24856]
SMG5	ENSG00000198952.8	219.993	-9.98572	2.75271	-3.6276	0.000286068	0.0278873	1082	457	6	0	2	0	1	156249224	156282825	-1	protein_coding	SMG5, nonsense mediated mRNA decay factor [Source:HGNC Symbol;Acc:HGNC:24644]
PCSK9	ENSG00000169174.10	135.943	-9.28706	2.57337	-3.60891	0.000307489	0.0290939	391	261	195	0	2	0	1	55039548	55064852	1	protein_coding	proprotein convertase subtilisin/kexin type 9 [Source:HGNC Symbol;Acc:HGNC:20001]
DDX41	ENSG00000183258.12	255.566	-8.99254	2.51787	-3.57149	0.000354961	0.0305962	7	494	787	2	2	0	5	177511577	177517469	-1	protein_coding	DEAD-box helicase 41 [Source:HGNC Symbol;Acc:HGNC:18674]
COX15	ENSG00000014919.12	110.076	-8.4412	2.36645	-3.56703	0.000361052	0.0305962	139	127	377	0	1	2	10	99711844	99732100	-1	protein_coding	cytochrome c oxidase assembly homolog COX15 [Source:HGNC Symbol;Acc:HGNC:2263]
ZNF654	ENSG00000175105.7	221.623	-11.7532	3.2952	-3.56677	0.00036141	0.0305962	816	0	801	0	0	0	3	88059274	88144665	1	protein_coding	zinc finger protein 654 [Source:HGNC Symbol;Acc:HGNC:25612]
RSBN1	ENSG00000081019.13	127.477	-9.19489	2.59798	-3.53925	0.000401266	0.0326803	536	60	338	0	2	0	1	113761832	113812476	-1	protein_coding	round spermatid basic protein 1 [Source:HGNC Symbol;Acc:HGNC:25642]
LRFN3	ENSG00000126243.8	172.828	-9.65411	2.75832	-3.5	0.000465258	0.0337057	1	37	944	0	1	1	19	35935358	35945767	1	protein_coding	leucine rich repeat and fibronectin type III domain containing 3 [Source:HGNC Symbol;Acc:HGNC:28370]
CNOT9	ENSG00000144580.13	131.257	-10.0343	2.86724	-3.49964	0.000465881	0.0337057	1002	123	1	1	0	0	2	218568580	218597080	1	protein_coding	CCR4-NOT transcription complex subunit 9 [Source:HGNC Symbol;Acc:HGNC:10445]
LINC00886	ENSG00000240875.6	289.786	-9.11049	2.60393	-3.49875	0.000467445	0.0337057	1	552	908	0	3	2	3	156747346	156817062	-1	lincRNA	long intergenic non-protein coding RNA 886 [Source:HGNC Symbol;Acc:HGNC:48572]
AC025171.1	ENSG00000177738.4	220.727	-10.7848	3.10448	-3.47395	0.000512856	0.0351033	924	532	0	0	1	0	5	43014414	43067419	-1	sense_overlapping	0
MBOAT2	ENSG00000143797.12	225.285	-10.0393	2.89508	-3.46771	0.000524919	0.0354826	549	710	0	0	1	1	2	8852690	9003813	-1	protein_coding	membrane bound O-acyltransferase domain containing 2 [Source:HGNC Symbol;Acc:HGNC:25193]
SVBP	ENSG00000177868.12	165.564	-11.3325	3.2841	-3.45073	0.000559074	0.0356718	600	0	604	0	0	0	1	42807052	42817252	-1	protein_coding	small vasohibin binding protein [Source:HGNC Symbol;Acc:HGNC:29204]
LBR	ENSG00000143815.15	202.197	-10.6585	3.09048	-3.4488	0.000563088	0.0356718	1287	0	413	0	1	0	1	225401502	225428925	-1	protein_coding	lamin B receptor [Source:HGNC Symbol;Acc:HGNC:6518]
BTF3L4	ENSG00000134717.18	191.629	-9.78782	2.839	-3.44764	0.000565516	0.0356718	461	1	833	0	2	0	1	52056125	52090716	1	protein_coding	basic transcription factor 3 like 4 [Source:HGNC Symbol;Acc:HGNC:30547]
BLMH	ENSG00000108578.15	78.9608	-9.30087	2.71009	-3.43195	0.000599267	0.0374338	251	8	297	0	1	0	17	30248195	30292056	-1	protein_coding	bleomycin hydrolase [Source:HGNC Symbol;Acc:HGNC:1059]
DCP1B	ENSG00000151065.14	210.328	-8.64597	2.52772	-3.42046	0.000625146	0.0383066	934	481	2	0	3	2	12	1946054	2004535	-1	protein_coding	decapping mRNA 1B [Source:HGNC Symbol;Acc:HGNC:24451]
AGPAT4	ENSG00000026652.15	329.958	-10.576	3.0967	-3.41524	0.000637264	0.0383532	793	0	1438	0	2	0	6	161129979	161274061	-1	protein_coding	1-acylglycerol-3-phosphate O-acyltransferase 4 [Source:HGNC Symbol;Acc:HGNC:20885]
HECW1	ENSG00000002746.15	158.477	-11.2695	3.30361	-3.41126	0.000646639	0.0385229	1156	173	0	0	0	0	7	43112599	43566001	1	protein_coding	HECT, C2 and WW domain containing E3 ubiquitin protein ligase 1 [Source:HGNC Symbol;Acc:HGNC:22195]
F3	ENSG00000117525.14	61.8044	-9.91019	2.91701	-3.39738	0.000680352	0.0385412	67	224	9	0	0	0	1	94529225	94541800	-1	protein_coding	coagulation factor III, tissue factor [Source:HGNC Symbol;Acc:HGNC:3541]
DHX8	ENSG00000067596.12	99.3836	-9.63294	2.83982	-3.39209	0.000693607	0.0385412	528	191	1	0	1	0	17	43483865	43610338	1	protein_coding	DEAH-box helicase 8 [Source:HGNC Symbol;Acc:HGNC:2749]
USP38	ENSG00000170185.10	183.942	-10.5212	3.11505	-3.37753	0.000731388	0.0385412	363	616	0	1	0	0	4	143184917	143223830	1	protein_coding	ubiquitin specific peptidase 38 [Source:HGNC Symbol;Acc:HGNC:20067]
ETV3	ENSG00000117036.12	79.967	-7.82075	2.31855	-3.37312	0.000743229	0.0385412	15	86	332	1	1	1	1	157121191	157138474	-1	protein_coding	ETS variant 3 [Source:HGNC Symbol;Acc:HGNC:3492]
FCGRT	ENSG00000104870.13	427.172	-8.03749	2.40621	-3.34032	0.000836832	0.0396156	939	152	1696	1	14	0	19	49506816	49526333	1	protein_coding	Fc fragment of IgG receptor and transporter [Source:HGNC Symbol;Acc:HGNC:3621]
SYS1	ENSG00000204070.10	150.553	-11.1956	3.35591	-3.33608	0.000849696	0.0396156	1405	34	0	0	0	0	20	45361937	45376798	1	protein_coding	SYS1, golgi trafficking protein [Source:HGNC Symbol;Acc:HGNC:16162]
PITPNM2	ENSG00000090975.12	270.727	-9.34994	2.80711	-3.33081	0.00086594	0.0400824	1387	0	748	0	1	3	12	122983480	123150015	-1	protein_coding	phosphatidylinositol transfer protein membrane associated 2 [Source:HGNC Symbol;Acc:HGNC:21044]
CDH8	ENSG00000150394.14	91.6456	-9.51549	2.86044	-3.32658	0.000879187	0.0403448	1	179	281	0	1	0	16	61647242	62037035	-1	protein_coding	cadherin 8 [Source:HGNC Symbol;Acc:HGNC:1767]
ZSCAN32	ENSG00000140987.20	177.45	-9.47842	2.85752	-3.31701	0.000909876	0.0407594	595	0	674	1	1	0	16	3382081	3401065	-1	protein_coding	zinc finger and SCAN domain containing 32 [Source:HGNC Symbol;Acc:HGNC:20812]
AC245060.5	ENSG00000274422.1	128.789	-10.9699	3.30788	-3.31628	0.000912241	0.0407594	0	305	323	0	0	0	22	22283928	22287220	-1	lincRNA	novel transcript
KLHDC4	ENSG00000104731.14	89.5092	-9.48056	2.86255	-3.31193	0.000926563	0.0411138	143	313	1	1	0	0	16	87696485	87765992	-1	protein_coding	kelch domain containing 4 [Source:HGNC Symbol;Acc:HGNC:25272]
THUMPD3	ENSG00000134077.16	156.878	-10.2918	3.11279	-3.3063	0.000945376	0.0412664	0	314	472	0	1	0	3	9362842	9386791	1	protein_coding	THUMP domain containing 3 [Source:HGNC Symbol;Acc:HGNC:24493]
ZSCAN30	ENSG00000186814.14	119.355	-10.8606	3.28596	-3.30515	0.000949244	0.0412664	931	0	144	0	0	0	18	35251058	35290245	-1	protein_coding	zinc finger and SCAN domain containing 30 [Source:HGNC Symbol;Acc:HGNC:33517]
AGPS	ENSG00000018510.16	46.8201	-9.50988	2.88019	-3.30182	0.000960592	0.0414795	11	68	170	0	0	0	2	177392644	177559299	1	protein_coding	alkylglycerone phosphate synthase [Source:HGNC Symbol;Acc:HGNC:327]
TEX10	ENSG00000136891.14	131.394	-8.70475	2.64072	-3.29635	0.000979489	0.0416288	138	490	1	0	1	2	9	100302077	100352939	-1	protein_coding	testis expressed 10 [Source:HGNC Symbol;Acc:HGNC:25988]
C9orf64	ENSG00000165118.15	114.631	-10.8021	3.28096	-3.29236	0.000993494	0.0416288	627	214	0	0	0	0	9	83938311	83956986	-1	protein_coding	chromosome 9 open reading frame 64 [Source:HGNC Symbol;Acc:HGNC:28144]
IL17RD	ENSG00000144730.18	84.715	-9.40179	2.85568	-3.29232	0.000993658	0.0416288	155	288	1	0	1	0	3	57089982	57170306	-1	protein_coding	interleukin 17 receptor D [Source:HGNC Symbol;Acc:HGNC:17616]
P4HA3	ENSG00000149380.12	59.7312	-9.86205	2.99688	-3.29078	0.00099911	0.0416288	418	72	1	0	0	0	11	74235801	74311657	-1	protein_coding	prolyl 4-hydroxylase subunit alpha 3 [Source:HGNC Symbol;Acc:HGNC:30135]
SFRP4	ENSG00000106483.12	159.853	-10.3188	3.14013	-3.28611	0.00101581	0.0416288	0	567	141	0	1	0	7	37905932	38025695	-1	protein_coding	secreted frizzled related protein 4 [Source:HGNC Symbol;Acc:HGNC:10778]
WHAMM	ENSG00000156232.7	137.989	-10.1071	3.07988	-3.28164	0.00103205	0.0420266	965	0	231	0	0	1	15	82809628	82836108	1	protein_coding	WAS protein homolog associated with actin, golgi membranes and microtubules [Source:HGNC Symbol;Acc:HGNC:30493]
DNAAF5	ENSG00000164818.16	207.711	-8.50824	2.59715	-3.27598	0.00105295	0.0421527	674	581	1	1	4	0	7	726701	786475	1	protein_coding	dynein axonemal assembly factor 5 [Source:HGNC Symbol;Acc:HGNC:26013]
AC037198.1	ENSG00000276107.1	110.781	-10.7526	3.2874	-3.27086	0.00107223	0.0421527	316	330	0	0	0	0	15	39586561	39587293	1	sense_intronic	novel transcript, sense intronic to THBS1
RBMXL1	ENSG00000213516.10	201.733	-9.29907	2.84306	-3.27079	0.00107247	0.0421527	1	210	872	0	3	0	1	88979456	88992960	-1	protein_coding	RBMX like 1 [Source:HGNC Symbol;Acc:HGNC:25073]
FAM49B	ENSG00000153310.19	132.151	-10.0445	3.07126	-3.27048	0.00107365	0.0421527	567	0	430	0	1	0	8	129839593	130017129	-1	protein_coding	family with sequence similarity 49 member B [Source:HGNC Symbol;Acc:HGNC:25216]
PLEKHA8	ENSG00000106086.20	111.825	-10.7665	3.29664	-3.26591	0.00109112	0.0421527	870	99	0	0	0	0	7	30027404	30130483	1	protein_coding	pleckstrin homology domain containing A8 [Source:HGNC Symbol;Acc:HGNC:30037]
HDAC6	ENSG00000094631.21	154.145	-10.2665	3.14681	-3.26252	0.00110425	0.0421527	0	78	781	0	1	0	X	48801377	48824982	1	protein_coding	histone deacetylase 6 [Source:HGNC Symbol;Acc:HGNC:14064]
ANAPC1	ENSG00000153107.13	222.094	-10.0041	3.06888	-3.25986	0.00111466	0.0421527	952	0	723	0	2	0	2	111611639	111884690	-1	protein_coding	anaphase promoting complex subunit 1 [Source:HGNC Symbol;Acc:HGNC:19988]
NAIF1	ENSG00000171169.9	239.668	-10.1144	3.10651	-3.25586	0.00113051	0.0421527	0	505	686	0	2	0	9	128061233	128068206	-1	protein_coding	nuclear apoptosis inducing factor 1 [Source:HGNC Symbol;Acc:HGNC:25446]
AC008764.6	ENSG00000269399.2	98.7982	-10.5879	3.2627	-3.24513	0.00117396	0.0421527	576	0	233	0	0	0	19	16542746	16544814	1	lincRNA	novel transcript
C12orf4	ENSG00000047621.12	127.894	-9.99742	3.08571	-3.23991	0.00119569	0.0421527	992	0	157	0	0	1	12	4487728	4538508	-1	protein_coding	chromosome 12 open reading frame 4 [Source:HGNC Symbol;Acc:HGNC:1184]
SPEF2	ENSG00000152582.14	143.431	-9.37005	2.89266	-3.23925	0.00119846	0.0421527	2	26	789	0	2	0	5	35617844	35814611	1	protein_coding	sperm flagellar 2 [Source:HGNC Symbol;Acc:HGNC:26293]
MRPL49	ENSG00000149792.9	115.309	-8.50082	2.6303	-3.23188	0.00122979	0.0421527	137	423	1	0	2	1	11	65122183	65127371	1	protein_coding	mitochondrial ribosomal protein L49 [Source:HGNC Symbol;Acc:HGNC:1176]
MMUT	ENSG00000146085.8	118.018	-9.88113	3.07434	-3.21406	0.00130872	0.0433882	313	0	497	0	1	0	#N/A	#N/A	#N/A	#N/A	#N/A	#N/A
PHF14	ENSG00000106443.16	72.4393	-9.17523	2.85868	-3.20961	0.00132916	0.0433882	71	1	374	1	0	0	7	10973336	11169630	1	protein_coding	PHD finger protein 14 [Source:HGNC Symbol;Acc:HGNC:22203]
LRP12	ENSG00000147650.11	73.6951	-9.20037	2.86768	-3.2083	0.00133523	0.0433882	84	272	1	0	0	1	8	104489231	104589024	-1	protein_coding	LDL receptor related protein 12 [Source:HGNC Symbol;Acc:HGNC:31708]
B4GALT5	ENSG00000158470.5	215.713	-7.48089	2.3332	-3.20628	0.00134461	0.0434734	603	278	502	1	10	0	20	49632945	49713878	-1	protein_coding	beta-1,4-galactosyltransferase 5 [Source:HGNC Symbol;Acc:HGNC:928]
DCTPP1	ENSG00000179958.9	117.96	-9.10407	2.84309	-3.20217	0.00136394	0.0437888	503	0	385	0	1	1	16	30423619	30430075	-1	protein_coding	dCTP pyrophosphatase 1 [Source:HGNC Symbol;Acc:HGNC:28777]
LINC02289	ENSG00000258819.2	68.8053	-9.10122	2.84295	-3.20132	0.00136797	0.0437888	144	226	1	0	1	0	14	77069180	77076344	-1	lincRNA	long intergenic non-protein coding RNA 2289 [Source:HGNC Symbol;Acc:HGNC:53205]
PYROXD2	ENSG00000119943.13	123.793	-9.94987	3.11104	-3.19825	0.00138266	0.0439313	0	155	500	0	1	0	10	98383565	98415184	-1	protein_coding	pyridine nucleotide-disulphide oxidoreductase domain 2 [Source:HGNC Symbol;Acc:HGNC:23517]
PGBD2	ENSG00000185220.12	116.337	-9.86015	3.08504	-3.19612	0.00139291	0.0439313	358	335	0	0	1	0	1	248906196	248919946	1	protein_coding	piggyBac transposable element derived 2 [Source:HGNC Symbol;Acc:HGNC:19399]
ZNF574	ENSG00000105732.13	86.1217	-10.3897	3.26473	-3.18239	0.00146065	0.0455579	244	0	354	0	0	0	19	42068477	42081549	1	protein_coding	zinc finger protein 574 [Source:HGNC Symbol;Acc:HGNC:26166]
AC008267.5	ENSG00000237310.2	91.5684	-10.478	3.29354	-3.18138	0.00146573	0.0455579	113	0	462	0	0	0	7	66480394	66490108	-1	transcribed_unprocessed_pseudogene	general transcription factor II, i (GTF2I) pseudogene
RAD23A	ENSG00000179262.10	33.1318	-9.01046	2.83556	-3.17767	0.00148463	0.0458397	63	99	18	0	0	0	19	12945855	12953642	1	protein_coding	RAD23 homolog A, nucleotide excision repair protein [Source:HGNC Symbol;Acc:HGNC:9812]
UNK	ENSG00000132478.10	140.745	-9.14258	2.88601	-3.1679	0.00153544	0.0459028	0	402	257	1	1	0	17	75784771	75825799	1	protein_coding	unkempt family zinc finger [Source:HGNC Symbol;Acc:HGNC:29369]
UQCC2	ENSG00000137288.10	130.992	-9.03951	2.85837	-3.16247	0.00156439	0.0459028	454	355	0	1	1	0	6	33694293	33711727	-1	protein_coding	ubiquinol-cytochrome c reductase complex assembly factor 2 [Source:HGNC Symbol;Acc:HGNC:21237]
BRIP1	ENSG00000136492.8	118.473	-8.38744	2.65234	-3.16228	0.0015654	0.0459028	0	269	311	1	1	1	17	61681266	61863521	-1	protein_coding	BRCA1 interacting protein C-terminal helicase 1 [Source:HGNC Symbol;Acc:HGNC:20473]
NOL11	ENSG00000130935.10	181.733	-9.71454	3.07747	-3.15666	0.00159587	0.0459028	376	0	827	0	2	0	17	67717833	67744531	1	protein_coding	nucleolar protein 11 [Source:HGNC Symbol;Acc:HGNC:24557]
CRYZL1	ENSG00000205758.12	123.601	-8.20002	2.60176	-3.15172	0.00162312	0.0461795	126	462	1	0	2	2	21	33589341	33643926	-1	protein_coding	crystallin zeta like 1 [Source:HGNC Symbol;Acc:HGNC:2420]
FAM217B	ENSG00000196227.11	169.99	-9.61792	3.05762	-3.14556	0.0016577	0.0461795	905	0	450	0	2	0	20	59933764	59948680	1	protein_coding	family with sequence similarity 217 member B [Source:HGNC Symbol;Acc:HGNC:16170]
ZFP91	ENSG00000186660.15	296.135	-6.52521	2.07719	-3.14136	0.00168164	0.0461795	291	530	790	5	3	21	11	58579111	58621042	1	protein_coding	ZFP91 zinc finger protein [Source:HGNC Symbol;Acc:HGNC:14983]
ZNF473	ENSG00000142528.16	108.649	-8.98514	2.86268	-3.13872	0.00169689	0.0461795	300	327	0	0	1	1	19	50025714	50053414	1	protein_coding	zinc finger protein 473 [Source:HGNC Symbol;Acc:HGNC:23239]
NINJ2	ENSG00000171840.12	87.4879	-10.4126	3.31977	-3.13655	0.00170948	0.0461795	790	31	0	0	0	0	12	564296	663779	-1	protein_coding	ninjurin 2 [Source:HGNC Symbol;Acc:HGNC:7825]
IKZF2	ENSG00000030419.16	117.851	-9.10409	2.91023	-3.1283	0.00175818	0.0461795	1071	38	0	0	1	1	2	212999691	213152427	-1	protein_coding	IKAROS family zinc finger 2 [Source:HGNC Symbol;Acc:HGNC:13177]
TRIM41	ENSG00000146063.20	218.433	-8.13819	2.60187	-3.12782	0.00176106	0.0461795	0	333	797	1	4	2	5	181222499	181235809	1	protein_coding	tripartite motif containing 41 [Source:HGNC Symbol;Acc:HGNC:19013]
SNRK	ENSG00000163788.14	40.9152	-9.31625	2.97871	-3.12762	0.0017623	0.0461795	263	59	1	0	0	0	3	43286512	43424764	1	protein_coding	SNF related kinase [Source:HGNC Symbol;Acc:HGNC:30598]
SPACA6	ENSG00000182310.14	43.3211	-9.39935	3.00651	-3.12633	0.00177002	0.0461795	398	11	2	0	0	0	19	51689128	51712387	1	protein_coding	sperm acrosome associated 6 [Source:HGNC Symbol;Acc:HGNC:27113]
DSN1	ENSG00000149636.15	254.459	-9.6382	3.08441	-3.12481	0.00177922	0.0461795	0	342	995	0	3	0	20	36751791	36773818	-1	protein_coding	DSN1 homolog, MIS12 kinetochore complex component [Source:HGNC Symbol;Acc:HGNC:16165]
BCR	ENSG00000186716.21	86.6087	-8.10048	2.59339	-3.12351	0.00178707	0.0461795	207	273	1	0	1	2	22	23179704	23318037	1	protein_coding	BCR, RhoGEF and GTPase activating protein [Source:HGNC Symbol;Acc:HGNC:1014]
ENDOD1	ENSG00000149218.5	228.109	-8.26484	2.64632	-3.12315	0.00178928	0.0461795	973	17	719	0	7	0	11	95089810	95132645	1	protein_coding	endonuclease domain containing 1 [Source:HGNC Symbol;Acc:HGNC:29129]
PHTF2	ENSG00000006576.16	91.8263	-8.75825	2.81164	-3.115	0.00183943	0.0461795	356	232	1	0	0	2	7	77798792	77957503	1	protein_coding	putative homeodomain transcription factor 2 [Source:HGNC Symbol;Acc:HGNC:13411]
HLTF	ENSG00000071794.16	116.417	-9.86091	3.16697	-3.11367	0.00184774	0.0461795	0	462	35	0	1	0	3	149030127	149086554	-1	protein_coding	helicase like transcription factor [Source:HGNC Symbol;Acc:HGNC:11099]
TM2D3	ENSG00000184277.13	152.693	-8.76808	2.81657	-3.11303	0.00185177	0.0461795	886	262	0	1	0	2	15	101621444	101652391	-1	protein_coding	TM2 domain containing 3 [Source:HGNC Symbol;Acc:HGNC:24128]
FAHD2A	ENSG00000115042.10	94.0935	-9.55368	3.07487	-3.10702	0.00188985	0.0462307	301	266	0	0	1	0	2	95402721	95416616	1	protein_coding	fumarylacetoacetate hydrolase domain containing 2A [Source:HGNC Symbol;Acc:HGNC:24252]
STK32C	ENSG00000165752.17	142.393	-8.79535	2.83181	-3.10591	0.00189694	0.0462307	1	135	633	0	3	0	10	132207492	132331847	-1	protein_coding	serine/threonine kinase 32C [Source:HGNC Symbol;Acc:HGNC:21332]
MSH2	ENSG00000095002.14	151.841	-9.45483	3.05491	-3.09496	0.00196839	0.046652	909	0	343	0	2	0	2	47402969	47663146	1	protein_coding	mutS homolog 2 [Source:HGNC Symbol;Acc:HGNC:7325]
FAM210A	ENSG00000177150.13	118.159	-8.89004	2.87621	-3.09089	0.0019956	0.046652	0	178	435	1	1	0	18	13663347	13726663	-1	protein_coding	family with sequence similarity 210 member A [Source:HGNC Symbol;Acc:HGNC:28346]
RCBTB2	ENSG00000136161.12	232.751	-9.50926	3.07684	-3.09059	0.00199757	0.046652	0	400	790	0	3	0	13	48488959	48533256	-1	protein_coding	RCC1 and BTB domain containing protein 2 [Source:HGNC Symbol;Acc:HGNC:1914]
KIF21A	ENSG00000139116.18	94.921	-9.56615	3.09905	-3.0868	0.00202324	0.046652	0	268	178	0	1	0	12	39293228	39443390	-1	protein_coding	kinesin family member 21A [Source:HGNC Symbol;Acc:HGNC:19349]
TCF7L2	ENSG00000148737.17	120.301	-7.81859	2.53375	-3.08577	0.00203024	0.046652	586	128	172	0	5	0	10	112950250	113167678	1	protein_coding	transcription factor 7 like 2 [Source:HGNC Symbol;Acc:HGNC:11641]
CRYBG3	ENSG00000080200.10	66.0998	-10.0078	3.26056	-3.06934	0.00214533	0.048309	306	147	0	0	0	0	3	97822040	97944963	1	protein_coding	crystallin beta-gamma domain containing 3 [Source:HGNC Symbol;Acc:HGNC:34427]
SPIRE1	ENSG00000134278.15	90.1782	-8.71559	2.84899	-3.05919	0.00221937	0.048309	332	236	0	0	1	1	18	12446512	12658134	-1	protein_coding	spire type actin nucleation factor 1 [Source:HGNC Symbol;Acc:HGNC:30622]
GNB5	ENSG00000069966.18	64.4524	-8.2278	2.68987	-3.05881	0.00222215	0.048309	592	17	1	0	1	1	15	52115105	52191369	-1	protein_coding	G protein subunit beta 5 [Source:HGNC Symbol;Acc:HGNC:4401]
ATL2	ENSG00000119787.14	139.382	-7.94873	2.6025	-3.05427	0.00225608	0.048309	0	403	246	1	2	2	2	38294880	38377285	-1	protein_coding	atlastin GTPase 2 [Source:HGNC Symbol;Acc:HGNC:24047]
TMEM70	ENSG00000175606.11	85.3927	-9.41331	3.08535	-3.05097	0.00228104	0.0483866	669	73	0	1	0	0	8	73972437	73982783	1	protein_coding	transmembrane protein 70 [Source:HGNC Symbol;Acc:HGNC:26050]
SGSM2	ENSG00000141258.13	44.5735	-8.47293	2.77797	-3.05005	0.00228805	0.0483866	9	168	20	0	1	0	17	2337498	2381058	1	protein_coding	small G protein signaling modulator 2 [Source:HGNC Symbol;Acc:HGNC:29026]
LMF1	ENSG00000103227.18	80.9542	-9.33662	3.06575	-3.04546	0.00232326	0.0485249	395	171	0	0	1	0	16	853634	981318	-1	protein_coding	lipase maturation factor 1 [Source:HGNC Symbol;Acc:HGNC:14154]
MED30	ENSG00000164758.7	89.8105	-9.48659	3.11551	-3.04495	0.00232718	0.0485249	57	0	484	0	1	0	8	117520713	117540262	1	protein_coding	mediator complex subunit 30 [Source:HGNC Symbol;Acc:HGNC:23032]
IGF2	ENSG00000167244.21	80.3286	-7.26764	2.38839	-3.0429	0.00234307	0.0485249	38	96	306	0	1	4	11	2129112	2149603	-1	protein_coding	insulin like growth factor 2 [Source:HGNC Symbol;Acc:HGNC:5466]
DNAJC24	ENSG00000170946.15	112.242	-8.46592	2.79776	-3.02596	0.00247842	0.0497608	319	0	459	0	2	1	11	31369840	31431849	1	protein_coding	DnaJ heat shock protein family (Hsp40) member C24 [Source:HGNC Symbol;Acc:HGNC:26979]
MPV17L2	ENSG00000254858.10	63.3717	-9.94749	3.29057	-3.02303	0.00250254	0.0497608	538	37	0	0	0	0	19	18193182	18196948	1	protein_coding	MPV17 mitochondrial inner membrane protein like 2 [Source:HGNC Symbol;Acc:HGNC:28177]
COP1	ENSG00000143207.21	77.2194	-9.26892	3.06741	-3.02174	0.00251325	0.0497608	605	0	91	0	1	0	1	175944831	176207493	-1	protein_coding	COP1, E3 ubiquitin ligase [Source:HGNC Symbol;Acc:HGNC:17440]
NSL1	ENSG00000117697.15	94.3956	-8.19818	2.71409	-3.0206	0.00252275	0.0497608	6	274	162	0	3	0	1	212726153	212791782	-1	protein_coding	NSL1, MIS12 kinetochore complex component [Source:HGNC Symbol;Acc:HGNC:24548]
PRPF8	ENSG00000174231.17	61.2848	-9.89917	3.28468	-3.01374	0.00258046	0.0502293	508	41	0	0	0	0	17	1650629	1684882	-1	protein_coding	pre-mRNA processing factor 8 [Source:HGNC Symbol;Acc:HGNC:17340]
LRIG1	ENSG00000144749.13	76.8217	-9.26102	3.0743	-3.0124	0.00259187	0.0502293	129	0	367	0	1	0	3	66378797	66501263	-1	protein_coding	leucine rich repeats and immunoglobulin like domains 1 [Source:HGNC Symbol;Acc:HGNC:17360]
SLC13A3	ENSG00000158296.14	78.1683	-9.28569	3.08656	-3.00843	0.00262601	0.0505194	0	168	219	0	1	0	20	46557823	46684467	-1	protein_coding	solute carrier family 13 member 3 [Source:HGNC Symbol;Acc:HGNC:14430]
EID2	ENSG00000176396.11	138.085	-9.3177	3.09772	-3.00792	0.0026304	0.0505194	169	506	0	0	2	0	19	39538705	39540333	-1	protein_coding	EP300 interacting inhibitor of differentiation 2 [Source:HGNC Symbol;Acc:HGNC:28292]
VPS36	ENSG00000136100.14	73.4879	-9.19676	3.06336	-3.00218	0.00268055	0.0510257	319	172	0	0	1	0	13	52412602	52450628	-1	protein_coding	vacuolar protein sorting 36 homolog [Source:HGNC Symbol;Acc:HGNC:20312]
NOX4	ENSG00000086991.13	73.9046	-9.20483	3.06722	-3.00104	0.00269062	0.0510663	229	212	0	0	0	1	11	89324356	89498187	-1	protein_coding	NADPH oxidase 4 [Source:HGNC Symbol;Acc:HGNC:7891]
TMEM161B-AS1	ENSG00000247828.8	174.886	-7.57673	2.53233	-2.992	0.00277153	0.0513891	541	0	687	2	2	4	5	88268895	88436685	1	antisense	TMEM161B antisense RNA 1 [Source:HGNC Symbol;Acc:HGNC:43839]
ZC3H8	ENSG00000144161.13	145.647	-8.42979	2.81983	-2.98947	0.00279463	0.0515266	0	262	477	0	3	1	2	112211525	112255136	-1	protein_coding	zinc finger CCCH-type containing 8 [Source:HGNC Symbol;Acc:HGNC:30941]
ZNF493	ENSG00000196268.11	76.3662	-8.49181	2.84345	-2.98645	0.00282237	0.0515266	1	249	96	0	0	2	19	21397119	21427573	1	protein_coding	zinc finger protein 493 [Source:HGNC Symbol;Acc:HGNC:23708]
BEND6	ENSG00000151917.18	206.627	-8.50108	2.84773	-2.98522	0.00283378	0.0515266	0	179	942	1	4	0	6	56955126	57027342	1	protein_coding	BEN domain containing 6 [Source:HGNC Symbol;Acc:HGNC:20871]
TSEN54	ENSG00000182173.13	54.6185	-9.73299	3.26873	-2.9776	0.00290513	0.0521275	414	53	0	0	0	0	17	75516060	75524739	1	protein_coding	tRNA splicing endonuclease subunit 54 [Source:HGNC Symbol;Acc:HGNC:27561]
CCS	ENSG00000173992.9	98.1955	-8.62215	2.89793	-2.97528	0.00292724	0.0523163	51	0	535	1	1	0	11	66592821	66606019	1	protein_coding	copper chaperone for superoxide dismutase [Source:HGNC Symbol;Acc:HGNC:1613]
MAP4K3-DT	ENSG00000231312.7	70.5234	-9.13784	3.07571	-2.97097	0.00296863	0.0527629	544	64	0	0	0	1	2	39436637	39665343	1	antisense	MAP4K3 divergent transcript [Source:HGNC Symbol;Acc:HGNC:54056]
PDCD10	ENSG00000114209.15	73.8899	-8.42754	2.83846	-2.96905	0.00298723	0.0529471	402	138	0	0	1	1	3	167683298	167734939	-1	protein_coding	programmed cell death 10 [Source:HGNC Symbol;Acc:HGNC:8761]
DOCK7	ENSG00000116641.18	193.041	-6.59604	2.22394	-2.96592	0.00301781	0.0533423	600	540	8	3	3	12	1	62454298	62688368	-1	protein_coding	dedicator of cytokinesis 7 [Source:HGNC Symbol;Acc:HGNC:19190]
DBF4	ENSG00000006634.8	77.6857	-9.27701	3.1389	-2.95549	0.00312168	0.0542088	0	25	413	0	1	0	7	87876216	87909541	1	protein_coding	DBF4 zinc finger [Source:HGNC Symbol;Acc:HGNC:17364]
CPAMD8	ENSG00000160111.13	193.01	-8.30349	2.8103	-2.95466	0.00313013	0.0542088	0	480	449	2	3	0	19	16892947	17026815	-1	protein_coding	C3 and PZP like, alpha-2-macroglobulin domain containing 8 [Source:HGNC Symbol;Acc:HGNC:23228]
CYBA	ENSG00000051523.11	71.5333	-8.36279	2.83235	-2.9526	0.00315113	0.0542088	1	212	119	0	2	0	16	88643283	88651152	-1	protein_coding	cytochrome b-245 alpha chain [Source:HGNC Symbol;Acc:HGNC:2577]
HOXB2	ENSG00000173917.10	51.312	-9.64196	3.2696	-2.94897	0.00318834	0.0543824	106	170	0	0	0	0	17	48540894	48544989	-1	protein_coding	homeobox B2 [Source:HGNC Symbol;Acc:HGNC:5113]
TMEM106C	ENSG00000134291.12	69.1877	-8.31493	2.8342	-2.93379	0.00334854	0.0558147	1	75	294	0	2	0	12	47963569	47968878	1	protein_coding	transmembrane protein 106C [Source:HGNC Symbol;Acc:HGNC:28775]
TSC1	ENSG00000165699.14	132.6	-8.30623	2.83366	-2.93128	0.00337571	0.0558198	0	70	666	0	2	2	9	132891348	132946874	-1	protein_coding	TSC complex subunit 1 [Source:HGNC Symbol;Acc:HGNC:12362]
GOLPH3	ENSG00000113384.14	121.365	-7.3698	2.5147	-2.93068	0.0033822	0.0558198	2	185	440	0	4	3	5	32124704	32174350	-1	protein_coding	golgi phosphoprotein 3 [Source:HGNC Symbol;Acc:HGNC:15452]
ADIPOR1	ENSG00000159346.13	50.8424	-9.62854	3.28924	-2.92729	0.00341933	0.0558375	59	188	0	0	0	0	1	202940823	202958572	-1	protein_coding	adiponectin receptor 1 [Source:HGNC Symbol;Acc:HGNC:24040]
ITGA2	ENSG00000164171.11	65.2231	-9.02401	3.08424	-2.92584	0.00343523	0.0559277	101	230	0	0	0	1	5	52989326	53094779	1	protein_coding	integrin subunit alpha 2 [Source:HGNC Symbol;Acc:HGNC:6137]
ZNF317	ENSG00000130803.15	92.12	-7.52519	2.57253	-2.92521	0.00344224	0.0559277	382	0	305	2	1	1	19	9140380	9163424	1	protein_coding	zinc finger protein 317 [Source:HGNC Symbol;Acc:HGNC:13507]
AL022311.1	ENSG00000279738.1	80.9844	-8.34379	2.85841	-2.91903	0.0035112	0.0561404	0	169	233	1	1	0	22	37876148	37895563	1	sense_overlapping	novel transcript, sense overlapping to EIF3L
ESCO1	ENSG00000141446.11	60.2721	-8.91038	3.05456	-2.91707	0.00353331	0.0562057	264	140	0	0	0	1	18	21529281	21600884	-1	protein_coding	establishment of sister chromatid cohesion N-acetyltransferase 1 [Source:HGNC Symbol;Acc:HGNC:24645]
NXT1	ENSG00000132661.4	164.188	-9.00516	3.09917	-2.90567	0.00366467	0.0575086	0	609	107	0	3	0	20	23350736	23354777	1	protein_coding	nuclear transport factor 2 like export factor 1 [Source:HGNC Symbol;Acc:HGNC:15913]
MASP1	ENSG00000127241.16	64.2738	-9.00264	3.10146	-2.90271	0.00369954	0.0576339	61	243	0	0	1	0	3	187217285	187292022	-1	protein_coding	mannan binding lectin serine peptidase 1 [Source:HGNC Symbol;Acc:HGNC:6901]
PELO	ENSG00000152684.11	251.897	-6.93755	2.39149	-2.90094	0.0037205	0.0578205	1024	131	662	1	18	0	5	52787940	52804046	1	protein_coding	pelota mRNA surveillance and ribosome rescue factor [Source:HGNC Symbol;Acc:HGNC:8829]
ZNF771	ENSG00000179965.12	83.9982	-8.41619	2.90354	-2.8986	0.00374833	0.057834	779	20	0	1	0	1	16	30407297	30431108	1	protein_coding	zinc finger protein 771 [Source:HGNC Symbol;Acc:HGNC:29653]
DDX43	ENSG00000080007.8	70.3574	-7.47752	2.58104	-2.89709	0.0037664	0.0578782	500	80	1	2	1	0	6	73394748	73417569	1	protein_coding	DEAD-box helicase 43 [Source:HGNC Symbol;Acc:HGNC:18677]
ZNF790-AS1	ENSG00000267254.7	73.841	-8.42774	2.9167	-2.88948	0.00385878	0.0588326	0	23	393	0	1	1	19	36797518	36828115	1	antisense	ZNF790 antisense RNA 1 [Source:NCBI gene;Acc:284408]
LIN7C	ENSG00000148943.12	128.961	-8.70189	3.01689	-2.8844	0.00392166	0.05923	667	0	352	0	0	3	11	27494576	27506773	-1	protein_coding	lin-7 homolog C, crumbs cell polarity complex component [Source:HGNC Symbol;Acc:HGNC:17789]
PDPK1	ENSG00000140992.19	127.432	-7.39751	2.57012	-2.87828	0.00399853	0.0598292	847	171	0	3	2	1	16	2537964	2603188	1	protein_coding	3-phosphoinositide dependent protein kinase 1 [Source:HGNC Symbol;Acc:HGNC:8816]
ANAPC4	ENSG00000053900.10	154.605	-6.76298	2.35031	-2.87748	0.00400862	0.059841	318	294	293	1	12	0	4	25377213	25418498	1	protein_coding	anaphase promoting complex subunit 4 [Source:HGNC Symbol;Acc:HGNC:19990]
CSGALNACT1	ENSG00000147408.14	25.2495	-8.61892	3.00055	-2.87245	0.00407306	0.0603353	1	24	112	0	0	0	8	19404161	19758029	-1	protein_coding	chondroitin sulfate N-acetylgalactosaminyltransferase 1 [Source:HGNC Symbol;Acc:HGNC:24290]
CD27-AS1	ENSG00000215039.7	58.7645	-8.87442	3.09001	-2.87197	0.00407925	0.0603353	508	30	0	0	1	0	12	6439001	6451567	-1	processed_transcript	CD27 antisense RNA 1 [Source:HGNC Symbol;Acc:HGNC:43896]
UNKL	ENSG00000059145.18	171.969	-7.87826	2.74938	-2.86547	0.00416391	0.0608821	562	0	659	0	4	3	16	1363205	1414751	-1	protein_coding	unkempt family like zinc finger [Source:HGNC Symbol;Acc:HGNC:14184]
LRWD1	ENSG00000161036.13	79.9425	-6.68435	2.33292	-2.86524	0.00416697	0.0608821	285	210	1	1	3	3	7	102464929	102473168	1	protein_coding	leucine rich repeats and WD repeat domain containing 1 [Source:HGNC Symbol;Acc:HGNC:21769]
ZSCAN25	ENSG00000197037.11	98.9043	-7.97867	2.78523	-2.86463	0.00417494	0.0608821	491	0	281	2	0	1	7	99616946	99632407	1	protein_coding	zinc finger and SCAN domain containing 25 [Source:HGNC Symbol;Acc:HGNC:21961]
PIK3CA	ENSG00000121879.5	88.4915	-8.7096	3.04151	-2.86358	0.00418886	0.0608821	628	0	142	0	0	2	3	179148114	179240093	1	protein_coding	phosphatidylinositol-4,5-bisphosphate 3-kinase catalytic subunit alpha [Source:HGNC Symbol;Acc:HGNC:8975]
MEPCE	ENSG00000146834.14	221.915	-7.36333	2.57644	-2.85795	0.00426391	0.0616	0	500	584	2	8	2	7	100428790	100434126	1	protein_coding	methylphosphate capping enzyme [Source:HGNC Symbol;Acc:HGNC:20247]
XPO7	ENSG00000130227.17	246.951	-6.99025	2.45107	-2.85192	0.00434557	0.062549	135	152	1125	0	1	18	8	21919671	22006585	1	protein_coding	exportin 7 [Source:HGNC Symbol;Acc:HGNC:14108]
CHFR	ENSG00000072609.17	88.2942	-8.13479	2.85763	-2.84669	0.00441759	0.0630217	0	41	451	0	1	2	12	132822187	132956304	-1	protein_coding	checkpoint with forkhead and ring finger domains [Source:HGNC Symbol;Acc:HGNC:20455]
AC099778.1	ENSG00000260236.1	50.0242	-8.64072	3.05107	-2.83203	0.00462538	0.0649776	177	134	0	0	1	0	3	47379089	47380999	-1	antisense	novel transcript, antisense to PTPN23
ZNF696	ENSG00000185730.8	64.0524	-7.3531	2.59769	-2.83063	0.00464559	0.0651193	2	29	326	2	0	1	8	143289676	143298061	1	protein_coding	zinc finger protein 696 [Source:HGNC Symbol;Acc:HGNC:25872]
TFCP2	ENSG00000135457.10	36.1416	-9.13635	3.2485	-2.81248	0.00491604	0.0677298	107	106	0	0	0	0	12	51093663	51173134	-1	protein_coding	transcription factor CP2 [Source:HGNC Symbol;Acc:HGNC:11748]
SNX16	ENSG00000104497.14	85.2267	-8.61981	3.06848	-2.80915	0.00496732	0.0678551	0	147	288	0	2	0	8	81799581	81842866	-1	protein_coding	sorting nexin 16 [Source:HGNC Symbol;Acc:HGNC:14980]
PLCB1	ENSG00000182621.18	79.8489	-7.83	2.79265	-2.80379	0.00505058	0.0683864	497	122	0	1	0	2	20	8077251	8968360	1	protein_coding	phospholipase C beta 1 [Source:HGNC Symbol;Acc:HGNC:15917]
ITPR2	ENSG00000123104.12	43.7984	-7.47545	2.67484	-2.79473	0.00519439	0.0693457	23	172	1	1	0	1	12	26336515	26833198	-1	protein_coding	inositol 1,4,5-trisphosphate receptor type 2 [Source:HGNC Symbol;Acc:HGNC:6181]
KNL1	ENSG00000137812.19	68.5189	-7.19978	2.57686	-2.79402	0.00520578	0.0693457	1	122	224	1	3	0	15	40594020	40664342	1	protein_coding	kinetochore scaffold 1 [Source:HGNC Symbol;Acc:HGNC:24054]
AMMECR1	ENSG00000101935.10	28.4901	-7.82783	2.80393	-2.79173	0.00524268	0.0693686	203	32	1	0	0	1	X	110194186	110440233	-1	protein_coding	Alport syndrome, mental retardation, midface hypoplasia and elliptocytosis chromosomal region gene 1 [Source:HGNC Symbol;Acc:HGNC:467]
RBP4	ENSG00000138207.14	237.871	-6.45684	2.31506	-2.78906	0.00528616	0.0693686	8	180	1104	3	2	20	10	93591687	93601744	-1	protein_coding	retinol binding protein 4 [Source:HGNC Symbol;Acc:HGNC:9922]
DCLK2	ENSG00000170390.16	85.9784	-7.09514	2.54431	-2.78863	0.00529318	0.0693686	749	1	53	0	3	3	4	150078274	150257457	1	protein_coding	doublecortin like kinase 2 [Source:HGNC Symbol;Acc:HGNC:19002]
TTLL4	ENSG00000135912.11	109.921	-8.47129	3.03784	-2.78859	0.00529375	0.0693686	820	111	0	0	0	3	2	218710845	218755416	1	protein_coding	tubulin tyrosine ligase like 4 [Source:HGNC Symbol;Acc:HGNC:28976]
TRAPPC9	ENSG00000167632.16	108.994	-7.87285	2.82438	-2.78746	0.00531234	0.0694707	0	348	147	1	3	0	8	139727725	140458579	-1	protein_coding	trafficking protein particle complex 9 [Source:HGNC Symbol;Acc:HGNC:30832]
PNKD	ENSG00000127838.14	82.0382	-8.56554	3.08099	-2.78013	0.00543378	0.0706281	713	40	0	0	2	0	2	218270392	218346793	1	protein_coding	PNKD, MBL domain containing [Source:HGNC Symbol;Acc:HGNC:9153]
MB21D2	ENSG00000180611.7	76.8174	-8.46994	3.05266	-2.77461	0.00552674	0.0714038	565	81	0	0	2	0	3	192796815	192918161	-1	protein_coding	Mab-21 domain containing 2 [Source:HGNC Symbol;Acc:HGNC:30438]
CXCL5	ENSG00000163735.7	83.5157	-7.86617	2.84439	-2.76551	0.00568345	0.0726985	0	52	408	1	2	0	4	73995642	73998779	-1	protein_coding	C-X-C motif chemokine ligand 5 [Source:HGNC Symbol;Acc:HGNC:10642]
FZD4	ENSG00000174804.4	73.3358	-7.70672	2.78971	-2.76255	0.00573509	0.0732135	461	110	0	1	0	2	11	86945679	86955391	-1	protein_coding	frizzled class receptor 4 [Source:HGNC Symbol;Acc:HGNC:4042]
RWDD4	ENSG00000182552.15	220.437	-8.43991	3.06107	-2.75718	0.00583023	0.0739876	417	744	0	0	6	0	4	183639635	183659225	-1	protein_coding	RWD domain containing 4 [Source:HGNC Symbol;Acc:HGNC:23750]
MTHFSD	ENSG00000103248.19	44.9538	-8.48571	3.08318	-2.75226	0.00591857	0.0746668	0	148	55	0	0	1	16	86530176	86555235	-1	protein_coding	methenyltetrahydrofolate synthetase domain containing [Source:HGNC Symbol;Acc:HGNC:25778]
SPAG5	ENSG00000076382.17	168.01	-7.17097	2.60923	-2.74831	0.00599038	0.0753061	103	266	536	0	11	0	17	28577565	28599279	-1	protein_coding	sperm associated antigen 5 [Source:HGNC Symbol;Acc:HGNC:13452]
CCDC122	ENSG00000151773.13	112.362	-8.5043	3.09452	-2.74818	0.00599265	0.0753061	1066	0	23	0	0	3	13	43823909	43879727	-1	protein_coding	coiled-coil domain containing 122 [Source:HGNC Symbol;Acc:HGNC:26478]
NUDT1	ENSG00000106268.15	32.7473	-8.99557	3.27519	-2.74658	0.00602208	0.0755284	283	17	0	0	0	0	7	2242222	2251146	1	protein_coding	nudix hydrolase 1 [Source:HGNC Symbol;Acc:HGNC:8048]
BABAM2	ENSG00000158019.20	31.1183	-8.92012	3.26091	-2.73547	0.00622914	0.0775025	0	73	79	0	0	0	2	27889941	28338901	1	protein_coding	BRISC and BRCA1 A complex member 2 [Source:HGNC Symbol;Acc:HGNC:1106]
KCNE4	ENSG00000152049.6	176.944	-7.71288	2.82313	-2.73204	0.00629442	0.0777978	0	334	556	0	7	1	2	223051814	223198399	1	protein_coding	potassium voltage-gated channel subfamily E regulatory subunit 4 [Source:HGNC Symbol;Acc:HGNC:6244]
ALMS1	ENSG00000116127.18	30.4576	-8.89097	3.26294	-2.72484	0.00643335	0.078843	251	21	0	0	0	0	2	73385758	73610793	1	protein_coding	ALMS1, centrosome and basal body associated protein [Source:HGNC Symbol;Acc:HGNC:428]
PHKA1	ENSG00000067177.15	94.0137	-7.79673	2.86136	-2.72483	0.00643341	0.078843	0	26	504	0	3	1	X	72578814	72714319	-1	protein_coding	phosphorylase kinase regulatory subunit alpha 1 [Source:HGNC Symbol;Acc:HGNC:8925]
FAM193B	ENSG00000146067.16	29.0037	-8.82004	3.2424	-2.72022	0.00652388	0.0794975	199	37	0	0	0	0	5	177519788	177554541	-1	protein_coding	family with sequence similarity 193 member B [Source:HGNC Symbol;Acc:HGNC:25524]
ARHGAP33	ENSG00000004777.18	58.2199	-7.52956	2.78771	-2.70098	0.00691351	0.0828334	157	176	0	0	1	2	19	35774532	35788822	1	protein_coding	Rho GTPase activating protein 33 [Source:HGNC Symbol;Acc:HGNC:23085]
TPRN	ENSG00000176058.13	171.065	-7.02587	2.60463	-2.69745	0.00698731	0.0832086	0	178	734	6	3	1	9	137191617	137204193	-1	protein_coding	taperin [Source:HGNC Symbol;Acc:HGNC:26894]
OR7E14P	ENSG00000184669.9	26.923	-8.71241	3.23528	-2.69294	0.00708247	0.0838088	162	44	0	0	0	0	11	17013998	17053024	1	transcribed_unprocessed_pseudogene	olfactory receptor family 7 subfamily E member 14 pseudogene [Source:HGNC Symbol;Acc:HGNC:8385]
EAPP	ENSG00000129518.9	55.0231	-6.58837	2.44724	-2.69216	0.00709913	0.0838088	20	219	1	1	3	1	14	34515929	34539711	-1	protein_coding	E2F associated phosphoprotein [Source:HGNC Symbol;Acc:HGNC:19312]
RGS2	ENSG00000116741.8	48.3921	-7.8158	2.90826	-2.68745	0.00719989	0.0846876	0	13	260	0	1	1	1	192809039	192812283	1	protein_coding	regulator of G protein signaling 2 [Source:HGNC Symbol;Acc:HGNC:9998]
SLC35E1	ENSG00000127526.15	87.7338	-6.82866	2.55429	-2.6734	0.00750856	0.0872023	679	76	0	1	2	4	19	16549831	16572382	-1	protein_coding	solute carrier family 35 member E1 [Source:HGNC Symbol;Acc:HGNC:20803]
QPCT	ENSG00000115828.17	129.82	-6.98012	2.61635	-2.66789	0.00763304	0.0880125	132	483	1	0	1	9	2	37342827	37373322	1	protein_coding	glutaminyl-peptide cyclotransferase [Source:HGNC Symbol;Acc:HGNC:9753]
ASAH1	ENSG00000104763.19	69.7574	-7.38694	2.77443	-2.6625	0.00775617	0.088954	484	85	0	0	1	3	8	18055992	18084998	-1	protein_coding	N-acylsphingosine amidohydrolase 1 [Source:HGNC Symbol;Acc:HGNC:735]
RTKN2	ENSG00000182010.11	39.7989	-6.97248	2.63083	-2.6503	0.00804214	0.0914252	1	152	18	0	1	2	10	62183035	62268707	-1	protein_coding	rhotekin 2 [Source:HGNC Symbol;Acc:HGNC:19364]
AC231533.2	ENSG00000233585.2	27.1169	-8.72378	3.2986	-2.64469	0.00817649	0.0926033	251	7	0	0	0	0	X	48775644	48776970	-1	transcribed_processed_pseudogene	acetyl-Coenzyme A acyltransferase 2 (mitochondrial 3-oxoacyl-Coenzyme A thiolase) (ACAA2) pseudogene
FBXL12	ENSG00000127452.9	25.4417	-8.63167	3.26708	-2.64202	0.00824143	0.0928641	218	14	0	0	0	0	19	9810267	9827816	-1	protein_coding	F-box and leucine rich repeat protein 12 [Source:HGNC Symbol;Acc:HGNC:13611]
PTMAP10	ENSG00000213237.4	23.1566	-8.4954	3.21634	-2.64132	0.00825826	0.092891	95	0	78	0	0	0	7	138404195	138404523	-1	processed_pseudogene	prothymosin alpha pseudogene 10 [Source:HGNC Symbol;Acc:HGNC:53978]
GRK6	ENSG00000198055.11	36.2379	-7.37695	2.80045	-2.6342	0.00843348	0.0945314	1	59	126	0	2	0	5	177403204	177442901	1	protein_coding	G protein-coupled receptor kinase 6 [Source:HGNC Symbol;Acc:HGNC:4545]
MCM8	ENSG00000125885.13	27.2014	-8.7254	3.31508	-2.63203	0.00848757	0.0949722	0	106	11	0	0	0	20	5950652	5998977	1	protein_coding	minichromosome maintenance 8 homologous recombination repair factor [Source:HGNC Symbol;Acc:HGNC:16147]
HSPA12A	ENSG00000165868.14	25.5878	-8.64025	3.28373	-2.63123	0.00850755	0.0950306	237	0	9	0	0	0	10	116671192	116850236	-1	protein_coding	heat shock protein family A (Hsp70) member 12A [Source:HGNC Symbol;Acc:HGNC:19022]
WDR7	ENSG00000091157.13	63.3468	-7.25905	2.76581	-2.62457	0.00867586	0.0965753	485	57	1	0	0	4	18	56651343	57036606	1	protein_coding	WD repeat domain 7 [Source:HGNC Symbol;Acc:HGNC:13490]
UBE4A	ENSG00000110344.9	59.9764	-7.41546	2.82749	-2.62263	0.00872546	0.0969597	534	23	0	1	0	2	11	118359585	118399211	1	protein_coding	ubiquitination factor E4A [Source:HGNC Symbol;Acc:HGNC:12499]
CCDC136	ENSG00000128596.17	31.9098	-7.99226	3.05273	-2.61807	0.00884292	0.0974031	271	0	25	0	0	1	7	128790757	128822132	1	protein_coding	coiled-coil domain containing 136 [Source:HGNC Symbol;Acc:HGNC:22225]
