# Supplementary material for: The Expression and Function of Metastases Associated Lung Adenocarcinoma Transcript-1 Long Non-Coding RNA in Subchondral Bone and Osteoblasts from Patients with Osteoarthritis
Source: Cells. 2021 Apr 1;10(4):786. doi: 10.3390/cells10040786 (PMC8066176; doi:10.3390/cells10040786)
Supplement: Supplementary file 1 [file cells-10-00786-s001.zip › Table S3 RNAseq Common DEGs.xlsx]

## Sheet: Common_upreg_genes
Gene		log2FoldChange_mean	pvalue mean	padj mean	Chromosome/scaffold name	Gene start (bp)	Gene end (bp)	Strand	Gene type	Gene description
TNFSF12	ENSG00000239697.11	11.378	0.000526942	0.0251074	17	7548891	7557890	1	protein_coding	TNF superfamily member 12 [Source:HGNC Symbol;Acc:HGNC:11927]
DTX3	ENSG00000178498.16	11.112	0.000887662	0.0274836	12	57604622	57609804	1	protein_coding	deltex E3 ubiquitin ligase 3 [Source:HGNC Symbol;Acc:HGNC:24457]
POLR2M	ENSG00000255529.9	10.9232	0.000654447	0.030269	15	57706629	57782762	1	protein_coding	RNA polymerase II subunit M [Source:HGNC Symbol;Acc:HGNC:14862]
PI4KB	ENSG00000143393.16	10.8351	0.00216245	0.0338396	1	151291797	151327715	-1	protein_coding	phosphatidylinositol 4-kinase beta [Source:HGNC Symbol;Acc:HGNC:8984]
CKS1B	ENSG00000173207.13	10.7319	0.000147522	0.0233956	1	154974653	154979249	1	protein_coding	CDC28 protein kinase regulatory subunit 1B [Source:HGNC Symbol;Acc:HGNC:19083]
PTGS2	ENSG00000073756.12	10.62	0.000244041	0.0272265	1	186671791	186680427	-1	protein_coding	prostaglandin-endoperoxide synthase 2 [Source:HGNC Symbol;Acc:HGNC:9605]
NR1D2	ENSG00000174738.13	10.599	0.00034092	0.0310413	3	23945260	23980618	1	protein_coding	nuclear receptor subfamily 1 group D member 2 [Source:HGNC Symbol;Acc:HGNC:7963]
KLHL36	ENSG00000135686.13	10.5213	0.000379323	0.0266944	16	84648525	84667686	1	protein_coding	kelch like family member 36 [Source:HGNC Symbol;Acc:HGNC:17844]
RCOR1	ENSG00000089902.10	10.5177	0.00141434	0.0404346	14	102592661	102730576	1	protein_coding	REST corepressor 1 [Source:HGNC Symbol;Acc:HGNC:17441]
GRIPAP1	ENSG00000068400.13	10.4864	0.000685815	0.0346054	X	48973720	49002264	-1	protein_coding	GRIP1 associated protein 1 [Source:HGNC Symbol;Acc:HGNC:18706]
MOSPD2	ENSG00000130150.12	10.4856	0.00118124	0.0364971	X	14873441	14922327	1	protein_coding	motile sperm domain containing 2 [Source:HGNC Symbol;Acc:HGNC:28381]
MRPL19	ENSG00000115364.14	10.4403	0.00114012	0.0364935	2	75646783	75690851	1	protein_coding	mitochondrial ribosomal protein L19 [Source:HGNC Symbol;Acc:HGNC:14052]
KANK1	ENSG00000107104.18	10.4089	0.00160653	0.0410689	9	470291	746106	1	protein_coding	KN motif and ankyrin repeat domains 1 [Source:HGNC Symbol;Acc:HGNC:19309]
B4GALT3	ENSG00000158850.15	10.3188	0.00200269	0.0432947	1	161171310	161177968	-1	protein_coding	beta-1,4-galactosyltransferase 3 [Source:HGNC Symbol;Acc:HGNC:926]
NADSYN1	ENSG00000172890.13	10.253	0.00113058	0.0376081	11	71453109	71524107	1	protein_coding	NAD synthetase 1 [Source:HGNC Symbol;Acc:HGNC:29832]
TRIM4	ENSG00000146833.15	10.2217	0.00069023	0.035362	7	99876958	99919600	-1	protein_coding	tripartite motif containing 4 [Source:HGNC Symbol;Acc:HGNC:16275]
DNAJC13	ENSG00000138246.17	10.1802	0.000943284	0.038331	3	132417526	132539032	1	protein_coding	DnaJ heat shock protein family (Hsp40) member C13 [Source:HGNC Symbol;Acc:HGNC:30343]
AGO1	ENSG00000092847.12	10.17	0.00112426	0.0321907	1	35869808	35930528	1	protein_coding	argonaute 1, RISC catalytic component [Source:HGNC Symbol;Acc:HGNC:3262]
SMC5	ENSG00000198887.9	10.1639	0.00162503	0.0416123	9	70258962	70354888	1	protein_coding	structural maintenance of chromosomes 5 [Source:HGNC Symbol;Acc:HGNC:20465]
RASSF8-AS1	ENSG00000246695.8	10.096	0.000198737	0.0265366	12	25939329	25959765	-1	antisense	RASSF8 antisense RNA 1 [Source:HGNC Symbol;Acc:HGNC:48637]
RRS1	ENSG00000179041.4	10.0567	0.00131785	0.0390601	8	66429028	66430733	1	protein_coding	ribosome biogenesis regulator homolog [Source:HGNC Symbol;Acc:HGNC:17083]
SCFD2	ENSG00000184178.16	10.0517	0.00220434	0.039037	4	52872982	53366075	-1	protein_coding	sec1 family domain containing 2 [Source:HGNC Symbol;Acc:HGNC:30676]
TBC1D17	ENSG00000104946.13	10.0437	0.00239587	0.0468293	19	49877425	49888749	1	protein_coding	TBC1 domain family member 17 [Source:HGNC Symbol;Acc:HGNC:25699]
FAM167A	ENSG00000154319.16	9.94285	0.00194322	0.0328059	8	11421463	11475908	-1	protein_coding	family with sequence similarity 167 member A [Source:HGNC Symbol;Acc:HGNC:15549]
CUTA	ENSG00000112514.16	9.8867	0.00369889	0.0572465	6	33416442	33418317	-1	protein_coding	cutA divalent cation tolerance homolog [Source:HGNC Symbol;Acc:HGNC:21101]
NOC3L	ENSG00000173145.11	9.87573	0.00191758	0.0431234	10	94333226	94362959	-1	protein_coding	NOC3 like DNA replication regulator [Source:HGNC Symbol;Acc:HGNC:24034]
MANBA	ENSG00000109323.11	9.85842	0.00245103	0.0449642	4	102630770	102760994	-1	protein_coding	mannosidase beta [Source:HGNC Symbol;Acc:HGNC:6831]
PTGIS	ENSG00000124212.6	9.82268	0.000986553	0.036802	20	49503874	49568146	-1	protein_coding	prostaglandin I2 synthase [Source:HGNC Symbol;Acc:HGNC:9603]
LGMN	ENSG00000100600.15	9.81089	0.00187072	0.0425982	14	92703807	92748702	-1	protein_coding	legumain [Source:HGNC Symbol;Acc:HGNC:9472]
TNRC6C	ENSG00000078687.17	9.8049	0.00167464	0.0412847	17	77959240	78108835	1	protein_coding	trinucleotide repeat containing 6C [Source:HGNC Symbol;Acc:HGNC:29318]
AFMID	ENSG00000183077.15	9.73604	0.000612459	0.0277769	17	78187317	78207701	1	protein_coding	arylformamidase [Source:HGNC Symbol;Acc:HGNC:20910]
CEP250	ENSG00000126001.16	9.71933	0.00264152	0.0482259	20	35455164	35519280	1	protein_coding	centrosomal protein 250 [Source:HGNC Symbol;Acc:HGNC:1859]
RP9	ENSG00000164610.9	9.61677	0.00126494	0.0399601	7	33094797	33109401	-1	protein_coding	RP9, pre-mRNA splicing factor [Source:HGNC Symbol;Acc:HGNC:10288]
SGSH	ENSG00000181523.13	9.51428	0.00394346	0.0540723	17	80206716	80220923	-1	protein_coding	N-sulfoglucosamine sulfohydrolase [Source:HGNC Symbol;Acc:HGNC:10818]
ZKSCAN5	ENSG00000196652.11	9.49613	0.00265096	0.0468819	7	99504651	99534700	1	protein_coding	zinc finger with KRAB and SCAN domains 5 [Source:HGNC Symbol;Acc:HGNC:12867]
TLK2	ENSG00000146872.17	9.47365	0.00190583	0.0432922	17	62458658	62615481	1	protein_coding	tousled like kinase 2 [Source:HGNC Symbol;Acc:HGNC:11842]
WDR36	ENSG00000134987.11	9.47337	0.00403358	0.0558935	5	111091716	111130502	1	protein_coding	WD repeat domain 36 [Source:HGNC Symbol;Acc:HGNC:30696]
HEATR5B	ENSG00000008869.12	9.43294	0.00155191	0.0412889	2	36968383	37084342	-1	protein_coding	HEAT repeat containing 5B [Source:HGNC Symbol;Acc:HGNC:29273]
IVNS1ABP	ENSG00000116679.16	9.40163	0.000688262	0.0318151	1	185296388	185317329	-1	protein_coding	influenza virus NS1A binding protein [Source:HGNC Symbol;Acc:HGNC:16951]
SLC25A17	ENSG00000100372.15	9.39135	0.00491007	0.0633943	22	40769630	40819399	-1	protein_coding	solute carrier family 25 member 17 [Source:HGNC Symbol;Acc:HGNC:10987]
AP3M1	ENSG00000185009.12	9.39041	0.00133131	0.0404828	10	74120255	74151063	-1	protein_coding	adaptor related protein complex 3 subunit mu 1 [Source:HGNC Symbol;Acc:HGNC:569]
REEP3	ENSG00000165476.14	9.38649	0.00155498	0.0410735	10	63521363	63625123	1	protein_coding	receptor accessory protein 3 [Source:HGNC Symbol;Acc:HGNC:23711]
HSPA14	ENSG00000187522.16	9.3781	0.00378222	0.0571817	10	14838164	14871741	1	protein_coding	heat shock protein family A (Hsp70) member 14 [Source:HGNC Symbol;Acc:HGNC:29526]
FAM207A	ENSG00000160256.13	9.35179	0.00485626	0.0661471	21	44940010	44976989	1	protein_coding	family with sequence similarity 207 member A [Source:HGNC Symbol;Acc:HGNC:15811]
WAC-AS1	ENSG00000254635.6	9.30748	0.000779222	0.036497	10	28522652	28532743	-1	antisense	WAC antisense RNA 1 (head to head) [Source:HGNC Symbol;Acc:HGNC:27347]
CCNYL1	ENSG00000163249.12	9.29744	0.00142294	0.0363897	2	207711540	207761839	1	protein_coding	cyclin Y like 1 [Source:HGNC Symbol;Acc:HGNC:26868]
PGAP2	ENSG00000148985.20	9.22413	0.00349398	0.0526835	11	3797724	3826371	1	protein_coding	post-GPI attachment to proteins 2 [Source:HGNC Symbol;Acc:HGNC:17893]
NSUN5	ENSG00000130305.17	9.12812	0.00208129	0.0435115	7	73302517	73308867	-1	protein_coding	NOP2/Sun RNA methyltransferase family member 5 [Source:HGNC Symbol;Acc:HGNC:16385]
PPP6C	ENSG00000119414.11	9.08958	0.000324891	0.0257997	9	125146573	125189939	-1	protein_coding	protein phosphatase 6 catalytic subunit [Source:HGNC Symbol;Acc:HGNC:9323]
QTRT1	ENSG00000213339.9	9.06935	0.00628026	0.0740806	19	10701430	10713437	1	protein_coding	queuine tRNA-ribosyltransferase catalytic subunit 1 [Source:HGNC Symbol;Acc:HGNC:23797]
HECTD3	ENSG00000126107.15	9.04395	0.00578248	0.069525	1	45002540	45011329	-1	protein_coding	HECT domain E3 ubiquitin protein ligase 3 [Source:HGNC Symbol;Acc:HGNC:26117]
DNAL1	ENSG00000119661.15	9.02047	0.00370455	0.05485	14	73644875	73703732	1	protein_coding	dynein axonemal light chain 1 [Source:HGNC Symbol;Acc:HGNC:23247]
KIAA2026	ENSG00000183354.12	9.00552	0.00495909	0.0556059	9	5881596	6007901	-1	protein_coding	KIAA2026 [Source:HGNC Symbol;Acc:HGNC:23378]
ADRA1B	ENSG00000170214.5	9.0004	0.0020416	0.0411549	5	159865080	159972544	1	protein_coding	adrenoceptor alpha 1B [Source:HGNC Symbol;Acc:HGNC:278]
TEAD3	ENSG00000007866.21	8.9627	0.00167266	0.0421846	6	35473597	35497076	-1	protein_coding	TEA domain transcription factor 3 [Source:HGNC Symbol;Acc:HGNC:11716]
MSRA	ENSG00000175806.15	8.95936	0.00491085	0.0649056	8	10054268	10428891	1	protein_coding	methionine sulfoxide reductase A [Source:HGNC Symbol;Acc:HGNC:7377]
DENND4C	ENSG00000137145.20	8.95615	0.00255104	0.0461438	9	19230435	19373545	1	protein_coding	DENN domain containing 4C [Source:HGNC Symbol;Acc:HGNC:26079]
LRCH3	ENSG00000186001.14	8.84906	0.000759067	0.0328453	3	197791226	197888436	1	protein_coding	leucine rich repeats and calponin homology domain containing 3 [Source:HGNC Symbol;Acc:HGNC:28637]
DMAC1	ENSG00000137038.8	8.81413	0.000957442	0.0378083	9	7796490	7888380	-1	protein_coding	distal membrane arm assembly complex 1 [Source:HGNC Symbol;Acc:HGNC:30536]
SEMA4C	ENSG00000168758.11	8.75508	0.00470906	0.0621035	2	96859716	96870757	-1	protein_coding	semaphorin 4C [Source:HGNC Symbol;Acc:HGNC:10731]
METTL16	ENSG00000127804.13	8.74495	0.00192414	0.0436244	17	2405562	2511891	-1	protein_coding	methyltransferase like 16 [Source:HGNC Symbol;Acc:HGNC:28484]
PREP	ENSG00000085377.14	8.69468	0.00121271	0.0331074	6	105277565	105403084	-1	protein_coding	prolyl endopeptidase [Source:HGNC Symbol;Acc:HGNC:9358]
RNF44	ENSG00000146083.12	8.64022	0.000958984	0.0378083	5	176526697	176538025	-1	protein_coding	ring finger protein 44 [Source:HGNC Symbol;Acc:HGNC:19180]
HMGCR	ENSG00000113161.16	8.62633	0.00322099	0.050884	5	75336329	75362104	1	protein_coding	3-hydroxy-3-methylglutaryl-CoA reductase [Source:HGNC Symbol;Acc:HGNC:5006]
UPF3B	ENSG00000125351.11	8.6168	0.00631086	0.07319	X	119805311	119852998	-1	protein_coding	UPF3B, regulator of nonsense mediated mRNA decay [Source:HGNC Symbol;Acc:HGNC:20439]
PLA2R1	ENSG00000153246.13	8.59993	0.00381429	0.054273	2	159932006	160062610	-1	protein_coding	phospholipase A2 receptor 1 [Source:HGNC Symbol;Acc:HGNC:9042]
RRP7A	ENSG00000189306.11	8.53426	0.00379108	0.0509514	22	42509968	42519802	-1	protein_coding	ribosomal RNA processing 7 homolog A [Source:HGNC Symbol;Acc:HGNC:24286]
DPY30	ENSG00000162961.14	8.51541	0.000884002	0.0353674	2	31867809	32039812	-1	protein_coding	dpy-30, histone methyltransferase complex regulatory subunit [Source:HGNC Symbol;Acc:HGNC:24590]
MAN2B2	ENSG00000013288.9	8.35829	0.00157161	0.0410084	4	6575175	6623362	1	protein_coding	mannosidase alpha class 2B member 2 [Source:HGNC Symbol;Acc:HGNC:29623]
EIF1B	ENSG00000114784.4	8.31054	0.00440192	0.0605252	3	40309684	40312424	1	protein_coding	eukaryotic translation initiation factor 1B [Source:HGNC Symbol;Acc:HGNC:30792]
NDUFA9	ENSG00000139180.11	8.22677	0.00172592	0.0425327	12	4649095	4694317	1	protein_coding	NADH:ubiquinone oxidoreductase subunit A9 [Source:HGNC Symbol;Acc:HGNC:7693]
ZNF264	ENSG00000083844.10	8.21311	0.00367651	0.0569721	19	57191500	57222846	1	protein_coding	zinc finger protein 264 [Source:HGNC Symbol;Acc:HGNC:13057]
KITLG	ENSG00000049130.16	8.18493	0.00830107	0.0886052	12	88492793	88580851	-1	protein_coding	KIT ligand [Source:HGNC Symbol;Acc:HGNC:6343]
PPT1	ENSG00000131238.17	8.14053	0.00110963	0.0386078	1	40071461	40097727	-1	protein_coding	palmitoyl-protein thioesterase 1 [Source:HGNC Symbol;Acc:HGNC:9325]
ATXN7L3	ENSG00000087152.15	8.06044	0.00620062	0.072364	17	44191805	44200113	-1	protein_coding	ataxin 7 like 3 [Source:HGNC Symbol;Acc:HGNC:25416]
PLEKHH3	ENSG00000068137.15	7.92652	0.00204962	0.043183	17	42667914	42676994	-1	protein_coding	pleckstrin homology, MyTH4 and FERM domain containing H3 [Source:HGNC Symbol;Acc:HGNC:26105]
CTDSPL2	ENSG00000137770.14	7.82519	0.00447	0.056812	15	44427234	44529038	1	protein_coding	CTD small phosphatase like 2 [Source:HGNC Symbol;Acc:HGNC:26936]
RETREG3	ENSG00000141699.11	7.71547	0.00187198	0.0422586	17	42579513	42610623	-1	protein_coding	reticulophagy regulator family member 3 [Source:HGNC Symbol;Acc:HGNC:27258]
TCHP	ENSG00000139437.18	7.5763	0.00302826	0.0493844	12	109900264	109983841	1	protein_coding	trichoplein keratin filament binding [Source:HGNC Symbol;Acc:HGNC:28135]
TRMT5	ENSG00000126814.7	7.19969	0.00638803	0.0742815	14	60971451	60981358	-1	protein_coding	tRNA methyltransferase 5 [Source:HGNC Symbol;Acc:HGNC:23141]
CDK19	ENSG00000155111.15	6.9341	0.00583931	0.0698338	6	110609978	110815958	-1	protein_coding	cyclin dependent kinase 19 [Source:HGNC Symbol;Acc:HGNC:19338]
OTUD4	ENSG00000164164.17	6.91099	0.0051463	0.064247	4	145110838	145180161	-1	protein_coding	OTU deubiquitinase 4 [Source:HGNC Symbol;Acc:HGNC:24949]

## Sheet: Common_downreg_genes
		log2FoldChange_mean	pvalue mean	padj mean	Chromosome/scaffold name	Gene start (bp)	Gene end (bp)	Strand	Gene type	Gene description
NAIF1	ENSG00000171169.9	-10.8243	0.000852939	0.0366538	9	128061233	128068206	-1	protein_coding	nuclear apoptosis inducing factor 1 [Source:HGNC Symbol;Acc:HGNC:25446]
INCENP	ENSG00000149503.13	-10.747	3.24e-05	0.0174729	11	62123973	62153163	1	protein_coding	inner centromere protein [Source:HGNC Symbol;Acc:HGNC:6058]
C9orf64	ENSG00000165118.15	-10.6352	0.00125506	0.039152	9	83938311	83956986	-1	protein_coding	chromosome 9 open reading frame 64 [Source:HGNC Symbol;Acc:HGNC:28144]
HECW1	ENSG00000002746.15	-10.6196	0.00101712	0.0372452	7	43112599	43566001	1	protein_coding	HECT, C2 and WW domain containing E3 ubiquitin protein ligase 1 [Source:HGNC Symbol;Acc:HGNC:22195]
FGF5	ENSG00000138675.16	-10.5112	0.0001003	0.0209842	4	80266599	80336680	1	protein_coding	fibroblast growth factor 5 [Source:HGNC Symbol;Acc:HGNC:3683]
WHAMM	ENSG00000156232.7	-10.4166	0.00109452	0.0385448	15	82809628	82836108	1	protein_coding	WAS protein homolog associated with actin, golgi membranes and microtubules [Source:HGNC Symbol;Acc:HGNC:30493]
LRFN3	ENSG00000126243.8	-10.3541	0.000446896	0.0324071	19	35935358	35945767	1	protein_coding	leucine rich repeat and fibronectin type III domain containing 3 [Source:HGNC Symbol;Acc:HGNC:28370]
ZSCAN32	ENSG00000140987.20	-10.2839	0.000854399	0.0376343	16	3382081	3401065	-1	protein_coding	zinc finger and SCAN domain containing 32 [Source:HGNC Symbol;Acc:HGNC:20812]
PYROXD2	ENSG00000119943.13	-10.2637	0.00144312	0.0403032	10	98383565	98415184	-1	protein_coding	pyridine nucleotide-disulphide oxidoreductase domain 2 [Source:HGNC Symbol;Acc:HGNC:23517]
NINJ2	ENSG00000171840.12	-10.2417	0.00213473	0.0443323	12	564296	663779	-1	protein_coding	ninjurin 2 [Source:HGNC Symbol;Acc:HGNC:7825]
AC037198.1	ENSG00000276107.1	-10.1078	0.00168115	0.0417564	15	39586561	39587293	1	sense_intronic	novel transcript, sense intronic to THBS1
HDAC6	ENSG00000094631.21	-10.0979	0.00140056	0.0397075	X	48801377	48824982	1	protein_coding	histone deacetylase 6 [Source:HGNC Symbol;Acc:HGNC:14064]
CACTIN	ENSG00000105298.14	-9.98981	7.69e-05	0.0209687	19	3610641	3626815	-1	protein_coding	cactin, spliceosome C complex subunit [Source:HGNC Symbol;Acc:HGNC:29938]
AC008764.6	ENSG00000269399.2	-9.93599	0.0018614	0.0423189	19	16542746	16544814	1	lincRNA	novel transcript
FAM49B	ENSG00000153310.19	-9.87379	0.00137145	0.0397075	8	129839593	130017129	-1	protein_coding	family with sequence similarity 49 member B [Source:HGNC Symbol;Acc:HGNC:25216]
CDH8	ENSG00000150394.14	-9.83086	0.000872516	0.0377039	16	61647242	62037035	-1	protein_coding	cadherin 8 [Source:HGNC Symbol;Acc:HGNC:1767]
KLHDC4	ENSG00000104731.14	-9.79894	0.000915819	0.0380884	16	87696485	87765992	-1	protein_coding	kelch domain containing 4 [Source:HGNC Symbol;Acc:HGNC:25272]
MED30	ENSG00000164758.7	-9.79756	0.0023891	0.0453811	8	117520713	117540262	1	protein_coding	mediator complex subunit 30 [Source:HGNC Symbol;Acc:HGNC:23032]
PRPF8	ENSG00000174231.17	-9.72906	0.00319934	0.0503445	17	1650629	1684882	-1	protein_coding	pre-mRNA processing factor 8 [Source:HGNC Symbol;Acc:HGNC:17340]
IL17RD	ENSG00000144730.18	-9.7199	0.000980451	0.0383459	3	57089982	57170306	-1	protein_coding	interleukin 17 receptor D [Source:HGNC Symbol;Acc:HGNC:17616]
PGBD2	ENSG00000185220.12	-9.69595	0.00175944	0.0420466	1	248906196	248919946	1	protein_coding	piggyBac transposable element derived 2 [Source:HGNC Symbol;Acc:HGNC:19399]
MSH2	ENSG00000095002.14	-9.67837	0.00167235	0.0413097	2	47402969	47663146	1	protein_coding	mutS homolog 2 [Source:HGNC Symbol;Acc:HGNC:7325]
RCBTB2	ENSG00000136161.12	-9.67508	0.0018176	0.04193	13	48488959	48533256	-1	protein_coding	RCC1 and BTB domain containing protein 2 [Source:HGNC Symbol;Acc:HGNC:1914]
BLMH	ENSG00000108578.15	-9.6115	0.000603835	0.0343548	17	30248195	30292056	-1	protein_coding	bleomycin hydrolase [Source:HGNC Symbol;Acc:HGNC:1059]
SLC13A3	ENSG00000158296.14	-9.60149	0.00267765	0.0472715	20	46557823	46684467	-1	protein_coding	solute carrier family 13 member 3 [Source:HGNC Symbol;Acc:HGNC:14430]
NXT1	ENSG00000132661.4	-9.51865	0.00260578	0.0470918	20	23350736	23354777	1	protein_coding	nuclear transport factor 2 like export factor 1 [Source:HGNC Symbol;Acc:HGNC:15913]
MRPL49	ENSG00000149792.9	-9.49152	0.000933558	0.0372163	11	65122183	65127371	1	protein_coding	mitochondrial ribosomal protein L49 [Source:HGNC Symbol;Acc:HGNC:1176]
HOXB2	ENSG00000173917.10	-9.47891	0.00391462	0.0549794	17	48540894	48544989	-1	protein_coding	homeobox B2 [Source:HGNC Symbol;Acc:HGNC:5113]
DHX8	ENSG00000067596.12	-9.46618	0.000909359	0.036802	17	43483865	43610338	1	protein_coding	DEAH-box helicase 8 [Source:HGNC Symbol;Acc:HGNC:2749]
UNKL	ENSG00000059145.18	-9.45926	0.00250216	0.0479725	16	1363205	1414751	-1	protein_coding	unkempt family like zinc finger [Source:HGNC Symbol;Acc:HGNC:14184]
TTLL4	ENSG00000135912.11	-9.43533	0.00348999	0.0533154	2	218710845	218755416	1	protein_coding	tubulin tyrosine ligase like 4 [Source:HGNC Symbol;Acc:HGNC:28976]
KIF21A	ENSG00000139116.18	-9.4025	0.00253944	0.0461184	12	39293228	39443390	-1	protein_coding	kinesin family member 21A [Source:HGNC Symbol;Acc:HGNC:19349]
C16orf87	ENSG00000155330.10	-9.37298	0.000161521	0.0233695	16	46796607	46831411	-1	protein_coding	chromosome 16 open reading frame 87 [Source:HGNC Symbol;Acc:HGNC:33754]
USP38	ENSG00000170185.10	-9.36419	0.00224659	0.0444142	4	143184917	143223830	1	protein_coding	ubiquitin specific peptidase 38 [Source:HGNC Symbol;Acc:HGNC:20067]
AGPS	ENSG00000018510.16	-9.34321	0.00125369	0.0390773	2	177392644	177559299	1	protein_coding	alkylglycerone phosphate synthase [Source:HGNC Symbol;Acc:HGNC:327]
SNX16	ENSG00000104497.14	-9.32923	0.00370789	0.0550462	8	81799581	81842866	-1	protein_coding	sorting nexin 16 [Source:HGNC Symbol;Acc:HGNC:14980]
TMEM161B-AS1	ENSG00000247828.8	-9.31992	0.00179831	0.0432014	5	88268895	88436685	1	antisense	TMEM161B antisense RNA 1 [Source:HGNC Symbol;Acc:HGNC:43839]
SPACA6	ENSG00000182310.14	-9.22813	0.00225611	0.0451368	19	51689128	51712387	1	protein_coding	sperm acrosome associated 6 [Source:HGNC Symbol;Acc:HGNC:27113]
ZSCAN25	ENSG00000197037.11	-9.11025	0.00298529	0.0492919	7	99616946	99632407	1	protein_coding	zinc finger and SCAN domain containing 25 [Source:HGNC Symbol;Acc:HGNC:21961]
DBF4	ENSG00000006634.8	-9.10794	0.00387084	0.0548926	7	87876216	87909541	1	protein_coding	DBF4 zinc finger [Source:HGNC Symbol;Acc:HGNC:17364]
SPEF2	ENSG00000152582.14	-9.08369	0.0012263	0.0386078	5	35617844	35814611	1	protein_coding	sperm flagellar 2 [Source:HGNC Symbol;Acc:HGNC:26293]
FAHD2A	ENSG00000115042.10	-9.0452	0.00367663	0.0539764	2	95402721	95416616	1	protein_coding	fumarylacetoacetate hydrolase domain containing 2A [Source:HGNC Symbol;Acc:HGNC:24252]
NOX4	ENSG00000086991.13	-9.0406	0.00336415	0.0514586	11	89324356	89498187	-1	protein_coding	NADPH oxidase 4 [Source:HGNC Symbol;Acc:HGNC:7891]
PHKA1	ENSG00000067177.15	-8.98399	0.00449631	0.0606641	X	72578814	72714319	-1	protein_coding	phosphorylase kinase regulatory subunit alpha 1 [Source:HGNC Symbol;Acc:HGNC:8925]
AC099778.1	ENSG00000260236.1	-8.95689	0.00463186	0.060277	3	47379089	47380999	-1	antisense	novel transcript, antisense to PTPN23
SPIRE1	ENSG00000134278.15	-8.93827	0.00261911	0.0468785	18	12446512	12658134	-1	protein_coding	spire type actin nucleation factor 1 [Source:HGNC Symbol;Acc:HGNC:30622]
ITGA2	ENSG00000164171.11	-8.86154	0.00423271	0.0573051	5	52989326	53094779	1	protein_coding	integrin subunit alpha 2 [Source:HGNC Symbol;Acc:HGNC:6137]
LMF1	ENSG00000103227.18	-8.82611	0.0044674	0.0597503	16	853634	981318	-1	protein_coding	lipase maturation factor 1 [Source:HGNC Symbol;Acc:HGNC:14154]
ANAPC4	ENSG00000053900.10	-8.82564	0.00205181	0.0406438	4	25377213	25418498	1	protein_coding	anaphase promoting complex subunit 4 [Source:HGNC Symbol;Acc:HGNC:19990]
QPCT	ENSG00000115828.17	-8.81318	0.00409162	0.0595605	2	37342827	37373322	1	protein_coding	glutaminyl-peptide cyclotransferase [Source:HGNC Symbol;Acc:HGNC:9753]
ZNF771	ENSG00000179965.12	-8.73079	0.003904	0.0548455	16	30407297	30431108	1	protein_coding	zinc finger protein 771 [Source:HGNC Symbol;Acc:HGNC:29653]
CD27-AS1	ENSG00000215039.7	-8.70388	0.00503536	0.0633412	12	6439001	6451567	-1	processed_transcript	CD27 antisense RNA 1 [Source:HGNC Symbol;Acc:HGNC:43896]
DDX43	ENSG00000080007.8	-8.61488	0.0025076	0.0464706	6	73394748	73417569	1	protein_coding	DEAD-box helicase 43 [Source:HGNC Symbol;Acc:HGNC:18677]
LINC02289	ENSG00000258819.2	-8.59082	0.00285977	0.0488548	14	77069180	77076344	-1	lincRNA	long intergenic non-protein coding RNA 2289 [Source:HGNC Symbol;Acc:HGNC:53205]
DCLK2	ENSG00000170390.16	-8.56458	0.00314192	0.0522157	4	150078274	150257457	1	protein_coding	doublecortin like kinase 2 [Source:HGNC Symbol;Acc:HGNC:19002]
OR7E14P	ENSG00000184669.9	-8.54487	0.00859411	0.0908393	11	17013998	17053024	1	transcribed_unprocessed_pseudogene	olfactory receptor family 7 subfamily E member 14 pseudogene [Source:HGNC Symbol;Acc:HGNC:8385]
ARHGAP33	ENSG00000004777.18	-8.50937	0.00539946	0.066744	19	35774532	35788822	1	protein_coding	Rho GTPase activating protein 33 [Source:HGNC Symbol;Acc:HGNC:23085]
BRIP1	ENSG00000136492.8	-8.50173	0.00222321	0.0451668	17	61681266	61863521	-1	protein_coding	BRCA1 interacting protein C-terminal helicase 1 [Source:HGNC Symbol;Acc:HGNC:20473]
TFCP2	ENSG00000135457.10	-8.49135	0.00767126	0.0838093	12	51093663	51173134	-1	protein_coding	transcription factor CP2 [Source:HGNC Symbol;Acc:HGNC:11748]
KNL1	ENSG00000137812.19	-8.45877	0.00328726	0.0526566	15	40594020	40664342	1	protein_coding	kinetochore scaffold 1 [Source:HGNC Symbol;Acc:HGNC:24054]
CSGALNACT1	ENSG00000147408.14	-8.4512	0.00507627	0.06361	8	19404161	19758029	-1	protein_coding	chondroitin sulfate N-acetylgalactosaminyltransferase 1 [Source:HGNC Symbol;Acc:HGNC:24290]
GNB5	ENSG00000069966.18	-8.44562	0.00252616	0.0462853	15	52115105	52191369	-1	protein_coding	G protein subunit beta 5 [Source:HGNC Symbol;Acc:HGNC:4401]
DNAAF5	ENSG00000164818.16	-8.4402	0.00118465	0.0389375	7	726701	786475	1	protein_coding	dynein axonemal assembly factor 5 [Source:HGNC Symbol;Acc:HGNC:26013]
WDR7	ENSG00000091157.13	-8.42892	0.0050914	0.0666252	18	56651343	57036606	1	protein_coding	WD repeat domain 7 [Source:HGNC Symbol;Acc:HGNC:13490]
SERTAD4	ENSG00000082497.12	-8.41495	0.000414713	0.0269774	1	210232799	210246631	1	protein_coding	SERTA domain containing 4 [Source:HGNC Symbol;Acc:HGNC:25236]
ESCO1	ENSG00000141446.11	-8.35618	0.0048354	0.0617313	18	21529281	21600884	-1	protein_coding	establishment of sister chromatid cohesion N-acetyltransferase 1 [Source:HGNC Symbol;Acc:HGNC:24645]
CRYZL1	ENSG00000205758.12	-8.16131	0.00139073	0.0406212	21	33589341	33643926	-1	protein_coding	crystallin zeta like 1 [Source:HGNC Symbol;Acc:HGNC:2420]
LIN7C	ENSG00000148943.12	-8.05586	0.00595004	0.0701026	11	27494576	27506773	-1	protein_coding	lin-7 homolog C, crumbs cell polarity complex component [Source:HGNC Symbol;Acc:HGNC:17789]
ITPR2	ENSG00000123104.12	-7.79778	0.00512582	0.0641176	12	26336515	26833198	-1	protein_coding	inositol 1,4,5-trisphosphate receptor type 2 [Source:HGNC Symbol;Acc:HGNC:6181]
BCR	ENSG00000186716.21	-7.62904	0.00360901	0.053894	22	23179704	23318037	1	protein_coding	BCR, RhoGEF and GTPase activating protein [Source:HGNC Symbol;Acc:HGNC:1014]
GRK6	ENSG00000198055.11	-7.60718	0.00714114	0.0798203	5	177403204	177442901	1	protein_coding	G protein-coupled receptor kinase 6 [Source:HGNC Symbol;Acc:HGNC:4545]
ZNF317	ENSG00000130803.15	-7.50837	0.00544664	0.0665178	19	9140380	9163424	1	protein_coding	zinc finger protein 317 [Source:HGNC Symbol;Acc:HGNC:13507]
LRWD1	ENSG00000161036.13	-7.02183	0.00435527	0.0579592	7	102464929	102473168	1	protein_coding	leucine rich repeats and WD repeat domain containing 1 [Source:HGNC Symbol;Acc:HGNC:21769]
